# Supplementary material for: N 2,N 2′-Bis(pyridin-2-yl­methyl­idene)pyridine-2,6-dicarbohydrazide dimethyl­formamide monosolvate
Source: Acta Crystallogr Sect E Struct Rep Online. 2010 Oct 9;66(Pt 11):o2766. doi: 10.1107/S1600536810039346 (PMC3009055; doi:10.1107/S1600536810039346)
Supplement: Supplementary file 1 [file e-66-o2766-sup1.cif]

##############################################################################
###                                                                        ###
###        Electronic paper (Acta Crystallographica Section E)             ###
###                                                                        ###
##############################################################################
#                                                                            #
# This CIF contains the data in a paper accepted for publication in Acta     #
# Crystallographica Section E. It conforms to the requirements of Notes      #
# for Authors for Section E, and has been peer reviewed under the auspices   #
# of the IUCr Commission on Journals.                                        #
#                                                                            #
# Full details of the Crystallographic Information File format               #
# are given in the paper "The Crystallographic Information File (CIF):       #
# a New Standard Archive File for Crystallography" by S. R. Hall, F. H.      #
# Allen and I. D. Brown [Acta Cryst. (1991), A47, 655-685].                  #
#                                                                            #
# The current version of the core CIF dictionary is obtainable from          #
# ftp://ftp.iucr.org/pub/cif_core.dic. The current version number is 2.4.    #
#                                                                            #
# Software is freely available for graphical display of the structure(s) in  #
# this CIF.  For information consult the CIF home page http://www.iucr.org/  #
# cif/home.html                                                              #
#                                                                            #
# This file may be used for bona fide research purposes within the           #
# scientific community so long as proper attribution is given to the journal # 
# article from which it was obtained.                                        #
#                                                                            #
##############################################################################
                                             
data_I
_audit_creation_method     SHELXL-97
_chemical_name_systematic
;
<i>N</i>^2^,<i>N</i>^2'^-Bis(pyridin-2-ylmethylidene)pyridine-2,6-
dicarbohydrazide dimethylformamide monosolvate
;
_chemical_name_common     ?
_chemical_formula_moiety     'C19 H15 N7 O2, C3 H7 N1 O1'
_chemical_formula_sum     'C22 H22 N8 O3'
_chemical_formula_iupac     'C19 H15 N7 O2, C3 H7 N1 O1'
_chemical_formula_weight     446.48
_chemical_melting_point     ?
_symmetry_cell_setting     monoclinic
_symmetry_space_group_name_H-M     'P 21/c'
_symmetry_space_group_name_Hall     '-P 2ybc'
loop_
    _symmetry_equiv_pos_as_xyz
    'x, y, z'
    '-x, y+1/2, -z+1/2'
    '-x, -y, -z'
    'x, -y-1/2, z-1/2'
_cell_length_a     10.0944(9)
_cell_length_b     24.639(2)
_cell_length_c     9.6552(8)
_cell_angle_alpha     90.00
_cell_angle_beta     110.826(2)
_cell_angle_gamma     90.00
_cell_volume     2244.5(3)
_cell_formula_units_Z     4
_cell_measurement_reflns_used     2269
_cell_measurement_theta_min     2.312
_cell_measurement_theta_max     22.479
_cell_measurement_temperature     298(2)
_exptl_crystal_description     block
_exptl_crystal_colour     red
_exptl_crystal_size_max     0.36
_exptl_crystal_size_mid     0.31
_exptl_crystal_size_min     0.17
_exptl_crystal_density_diffrn     1.321
_exptl_crystal_density_meas     ?
_exptl_crystal_density_method     'not measured'
_exptl_crystal_F_000     936
_exptl_absorpt_coefficient_mu     0.093
_exptl_absorpt_correction_type     multi-scan
_exptl_absorpt_process_details     '(SADABS; Sheldrick, 1996)'
_exptl_absorpt_correction_T_min     0.9673
_exptl_absorpt_correction_T_max     0.9844
_exptl_special_details
;
;
_diffrn_ambient_temperature     298(2)
_diffrn_radiation_type     MoK\a
_diffrn_radiation_wavelength     0.71073
_diffrn_radiation_source     'fine-focus sealed tube'
_diffrn_radiation_monochromator     graphite
_diffrn_measurement_device_type     'Siemens SMART CCD area-detector'
_diffrn_measurement_method     'phi and omega scans'
_diffrn_detector_area_resol_mean     ?
_diffrn_reflns_number     11220
_diffrn_reflns_av_R_equivalents     0.0396
_diffrn_reflns_av_sigmaI/netI     0.0486
_diffrn_reflns_theta_min     1.65
_diffrn_reflns_theta_max     25.02
_diffrn_reflns_theta_full     25.02
_diffrn_measured_fraction_theta_max     0.997
_diffrn_measured_fraction_theta_full     0.997
_diffrn_reflns_limit_h_min     -11
_diffrn_reflns_limit_h_max     12
_diffrn_reflns_limit_k_min     -25
_diffrn_reflns_limit_k_max     29
_diffrn_reflns_limit_l_min     -11
_diffrn_reflns_limit_l_max     9
_diffrn_standards_number     ?
_diffrn_standards_interval_count     ?
_diffrn_standards_interval_time     ?
_diffrn_standards_decay_%     ?
_refine_special_details
;
Refinement of <i>F</i>^2^ against ALL reflections. The weighted <i>R</i>-factor
<i>wR</i> and goodness of fit <i>S</i> are based on <i>F</i>^2^, conventional
<i>R</i>-factors <i>R</i> are based on <i>F</i>, with <i>F</i> set to zero for
negative <i>F</i>^2^. The threshold expression of <i>F</i>^2^ >
\s(<i>F</i>^2^) is used only for calculating <i>R</i>-factors(gt) <i>etc</i>.
and is not relevant to the choice of reflections for refinement.
<i>R</i>-factors based on <i>F</i>^2^ are statistically about twice as large
as those based on <i>F</i>, and <i>R</i>- factors based on ALL data will be
even larger.
;
_reflns_number_total     3945
_reflns_number_gt     2291
_reflns_threshold_expression     >2sigma(I)
_refine_ls_structure_factor_coef     Fsqd
_refine_ls_matrix_type     full
_refine_ls_R_factor_all     0.0971
_refine_ls_R_factor_gt     0.0448
_refine_ls_wR_factor_gt     0.0959
_refine_ls_wR_factor_ref     0.1259
_refine_ls_goodness_of_fit_ref     1.031
_refine_ls_restrained_S_all     1.031
_refine_ls_number_reflns     3945
_refine_ls_number_parameters     300
_refine_ls_number_restraints     0
_refine_ls_hydrogen_treatment     constr
_refine_ls_weighting_scheme     calc
_refine_ls_weighting_details
         'calc w=1/[\s^2^(Fo^2^)+(0.0422P)^2^+0.8005P] where P=(Fo^2^+2Fc^2^)/3'
_atom_sites_solution_hydrogens     geom
_atom_sites_solution_primary     direct
_atom_sites_solution_secondary     difmap
_refine_ls_shift/su_max     0.000
_refine_ls_shift/su_mean     0.000
_refine_diff_density_max     0.170
_refine_diff_density_min     -0.173
_refine_ls_extinction_method     none
_refine_ls_extinction_coef     ?
loop_
    _atom_type_symbol
    _atom_type_description
    _atom_type_scat_dispersion_real
    _atom_type_scat_dispersion_imag
    _atom_type_scat_source
    'C' 'C' 0.0033 0.0016
                         'International Tables Vol C Tables 4.2.6.8 and 6.1.1.4'
    'H' 'H' 0.0000 0.0000
                         'International Tables Vol C Tables 4.2.6.8 and 6.1.1.4'
    'O' 'O' 0.0106 0.0060
                         'International Tables Vol C Tables 4.2.6.8 and 6.1.1.4'
    'N' 'N' 0.0061 0.0033
                         'International Tables Vol C Tables 4.2.6.8 and 6.1.1.4'
_computing_data_collection     'SMART (Siemens, 2007)'
_computing_cell_refinement     'SAINT (Siemens, 2007)'
_computing_data_reduction     'SAINT (Siemens, 2007)'
_computing_structure_solution     'SHELXS97 (Sheldrick, 2008)'
_computing_structure_refinement     'SHELXL97 (Sheldrick, 2008)'
_computing_molecular_graphics     'SHELXTL (Sheldrick, 2008)'
_computing_publication_material     'SHELXTL (Sheldrick, 2008)'
loop_
    _atom_site_type_symbol
    _atom_site_label
    _atom_site_fract_x
    _atom_site_fract_y
    _atom_site_fract_z
    _atom_site_U_iso_or_equiv
    _atom_site_adp_type
    _atom_site_calc_flag
    _atom_site_refinement_flags
    _atom_site_occupancy
    _atom_site_disorder_assembly
    _atom_site_disorder_group
    N N1 1.0532(2) 0.06010(8) 0.6046(2) 0.0399(5) Uani d . 1 . .
    N N2 0.8597(2) 0.13178(8) 0.4467(2) 0.0478(6) Uani d . 1 . .
    H H2 0.8437 0.1064 0.5000 0.057 Uiso calc R 1 . .
    N N3 0.7529(2) 0.16653(8) 0.3698(2) 0.0468(6) Uani d . 1 . .
    N N4 0.3891(2) 0.17800(9) 0.3134(3) 0.0544(6) Uani d . 1 . .
    N N5 0.9686(2) -0.00721(8) 0.7745(2) 0.0453(5) Uani d . 1 . .
    H H5 0.9187 0.0193 0.7246 0.054 Uiso calc R 1 . .
    N N6 0.9148(2) -0.04071(8) 0.8553(2) 0.0446(5) Uani d . 1 . .
    N N7 0.5832(2) -0.05299(9) 0.8981(3) 0.0593(7) Uani d . 1 . .
    N N8 0.8324(2) 0.16209(9) 0.8702(2) 0.0538(6) Uani d . 1 . .
    O O1 1.02185(19) 0.17371(7) 0.3714(2) 0.0590(5) Uani d . 1 . .
    O O2 1.1763(2) -0.05273(8) 0.8419(2) 0.0643(6) Uani d . 1 . .
    O O3 0.7810(2) 0.09334(7) 0.7038(2) 0.0647(6) Uani d . 1 . .
    C C1 0.9891(3) 0.13729(10) 0.4390(3) 0.0435(6) Uani d . 1 . .
    C C2 1.0946(3) 0.09502(9) 0.5217(3) 0.0397(6) Uani d . 1 . .
    C C3 1.2263(3) 0.09326(10) 0.5094(3) 0.0483(7) Uani d . 1 . .
    H H3 1.2512 0.1182 0.4506 0.058 Uiso calc R 1 . .
    C C4 1.3202(3) 0.05384(11) 0.5861(3) 0.0564(8) Uani d . 1 . .
    H H4 1.4097 0.0516 0.5794 0.068 Uiso calc R 1 . .
    C C5 1.2802(3) 0.01771(11) 0.6728(3) 0.0524(7) Uani d . 1 . .
    H H5A 1.3422 -0.0092 0.7256 0.063 Uiso calc R 1 . .
    C C6 1.1465(3) 0.02221(9) 0.6800(3) 0.0405(6) Uani d . 1 . .
    C C7 1.1003(3) -0.01612(10) 0.7739(3) 0.0431(6) Uani d . 1 . .
    C C8 0.6315(3) 0.15664(10) 0.3761(3) 0.0489(7) Uani d . 1 . .
    H H8 0.6194 0.1272 0.4308 0.059 Uiso calc R 1 . .
    C C9 0.5108(3) 0.19145(10) 0.2974(3) 0.0454(7) Uani d . 1 . .
    C C10 0.5215(3) 0.23516(11) 0.2119(3) 0.0607(8) Uani d . 1 . .
    H H10 0.6081 0.2438 0.2036 0.073 Uiso calc R 1 . .
    C C11 0.4044(4) 0.26539(12) 0.1401(3) 0.0659(9) Uani d . 1 . .
    H H11 0.4100 0.2950 0.0828 0.079 Uiso calc R 1 . .
    C C12 0.2779(3) 0.25150(12) 0.1535(3) 0.0621(8) Uani d . 1 . .
    H H12 0.1958 0.2711 0.1044 0.075 Uiso calc R 1 . .
    C C13 0.2757(3) 0.20829(12) 0.2407(3) 0.0614(8) Uani d . 1 . .
    H H13 0.1899 0.1993 0.2502 0.074 Uiso calc R 1 . .
    C C14 0.7866(3) -0.03185(10) 0.8425(3) 0.0466(7) Uani d . 1 . .
    H H14 0.7361 -0.0040 0.7815 0.056 Uiso calc R 1 . .
    C C15 0.7184(3) -0.06509(10) 0.9230(3) 0.0429(6) Uani d . 1 . .
    C C16 0.7895(3) -0.10600(10) 1.0182(3) 0.0495(7) Uani d . 1 . .
    H H16 0.8846 -0.1128 1.0347 0.059 Uiso calc R 1 . .
    C C17 0.7184(3) -0.13655(11) 1.0882(3) 0.0573(8) Uani d . 1 . .
    H H17 0.7637 -0.1647 1.1513 0.069 Uiso calc R 1 . .
    C C18 0.5798(3) -0.12467(12) 1.0632(3) 0.0619(8) Uani d . 1 . .
    H H18 0.5286 -0.1446 1.1089 0.074 Uiso calc R 1 . .
    C C19 0.5177(3) -0.08291(13) 0.9697(4) 0.0680(9) Uani d . 1 . .
    H H19 0.4237 -0.0748 0.9550 0.082 Uiso calc R 1 . .
    C C20 0.7886(3) 0.11313(12) 0.8238(3) 0.0567(8) Uani d . 1 . .
    H H20 0.7607 0.0912 0.8870 0.068 Uiso calc R 1 . .
    C C21 0.8856(4) 0.19753(12) 0.7832(4) 0.0753(10) Uani d . 1 . .
    H H21A 0.9833 0.1892 0.8016 0.113 Uiso calc R 1 . .
    H H21B 0.8776 0.2346 0.8101 0.113 Uiso calc R 1 . .
    H H21C 0.8314 0.1924 0.6799 0.113 Uiso calc R 1 . .
    C C22 0.8389(4) 0.18074(14) 1.0149(4) 0.0905(12) Uani d . 1 . .
    H H22A 0.8091 0.1521 1.0646 0.136 Uiso calc R 1 . .
    H H22B 0.7774 0.2115 1.0035 0.136 Uiso calc R 1 . .
    H H22C 0.9344 0.1910 1.0724 0.136 Uiso calc R 1 . .
loop_
    _atom_site_aniso_label
    _atom_site_aniso_U_11
    _atom_site_aniso_U_22
    _atom_site_aniso_U_33
    _atom_site_aniso_U_12
    _atom_site_aniso_U_13
    _atom_site_aniso_U_23
    N1 0.0422(12) 0.0380(11) 0.0372(12) -0.0013(10) 0.0111(10) -0.0001(10)
    N2 0.0479(14) 0.0483(13) 0.0485(14) 0.0057(11) 0.0187(12) 0.0119(11)
    N3 0.0480(14) 0.0495(13) 0.0416(14) 0.0077(11) 0.0145(11) 0.0060(11)
    N4 0.0495(14) 0.0638(15) 0.0505(15) 0.0082(12) 0.0186(12) 0.0115(12)
    N5 0.0477(13) 0.0416(12) 0.0483(14) 0.0007(10) 0.0192(11) 0.0087(10)
    N6 0.0494(14) 0.0399(12) 0.0470(14) -0.0032(10) 0.0203(12) 0.0024(10)
    N7 0.0485(15) 0.0632(15) 0.0695(18) 0.0088(12) 0.0250(13) 0.0170(13)
    N8 0.0674(16) 0.0472(14) 0.0459(15) 0.0036(12) 0.0189(13) 0.0027(12)
    O1 0.0569(12) 0.0580(12) 0.0641(14) 0.0013(9) 0.0240(11) 0.0191(10)
    O2 0.0577(13) 0.0570(12) 0.0801(16) 0.0126(10) 0.0268(12) 0.0261(11)
    O3 0.0962(16) 0.0493(11) 0.0570(14) 0.0045(11) 0.0377(13) 0.0016(10)
    C1 0.0471(16) 0.0466(16) 0.0365(16) -0.0029(13) 0.0144(13) 0.0008(13)
    C2 0.0436(15) 0.0393(14) 0.0345(15) -0.0028(12) 0.0118(12) -0.0021(12)
    C3 0.0510(17) 0.0504(16) 0.0463(17) -0.0022(13) 0.0207(14) 0.0058(13)
    C4 0.0468(17) 0.0632(18) 0.064(2) 0.0018(15) 0.0250(16) 0.0072(16)
    C5 0.0450(16) 0.0546(17) 0.0570(19) 0.0076(13) 0.0173(15) 0.0065(15)
    C6 0.0443(15) 0.0358(14) 0.0386(16) -0.0006(12) 0.0113(13) -0.0014(12)
    C7 0.0447(16) 0.0377(14) 0.0448(17) 0.0009(12) 0.0134(14) 0.0009(12)
    C8 0.0548(18) 0.0493(16) 0.0440(17) 0.0065(14) 0.0194(14) 0.0116(13)
    C9 0.0484(16) 0.0496(16) 0.0381(16) 0.0049(13) 0.0152(14) 0.0029(13)
    C10 0.063(2) 0.0606(19) 0.062(2) 0.0068(16) 0.0265(17) 0.0139(16)
    C11 0.081(2) 0.0568(19) 0.057(2) 0.0143(17) 0.0205(18) 0.0143(15)
    C12 0.061(2) 0.067(2) 0.051(2) 0.0235(17) 0.0111(16) 0.0045(16)
    C13 0.0514(18) 0.075(2) 0.058(2) 0.0107(16) 0.0188(16) 0.0044(17)
    C14 0.0503(17) 0.0375(14) 0.0518(18) 0.0025(13) 0.0179(14) 0.0038(13)
    C15 0.0437(16) 0.0384(14) 0.0444(16) -0.0019(12) 0.0128(13) -0.0015(12)
    C16 0.0457(16) 0.0472(16) 0.0559(18) 0.0020(13) 0.0183(14) 0.0030(14)
    C17 0.061(2) 0.0515(17) 0.057(2) 0.0003(15) 0.0191(16) 0.0122(15)
    C18 0.059(2) 0.0658(19) 0.065(2) -0.0070(16) 0.0279(17) 0.0115(17)
    C19 0.0472(18) 0.082(2) 0.078(2) 0.0073(16) 0.0266(17) 0.0209(19)
    C20 0.072(2) 0.0517(18) 0.053(2) 0.0035(15) 0.0305(17) 0.0106(15)
    C21 0.094(3) 0.0557(19) 0.086(3) -0.0023(17) 0.044(2) 0.0063(18)
    C22 0.132(3) 0.083(2) 0.053(2) -0.004(2) 0.030(2) -0.0114(18)
_geom_special_details
;
All e.s.d.'s (except the e.s.d. in the dihedral angle between two l.s. planes)
are estimated using the full covariance matrix. The cell e.s.d.'s are taken
into account individually in the estimation of e.s.d.'s in distances, angles
and torsion angles; correlations between e.s.d.'s in cell parameters are only
used when they are defined by crystal symmetry. An approximate (isotropic)
treatment of cell e.s.d.'s is used for estimating e.s.d.'s involving l.s.
planes.
;
loop_
    _geom_bond_atom_site_label_1
    _geom_bond_atom_site_label_2
    _geom_bond_site_symmetry_2
    _geom_bond_distance
    _geom_bond_publ_flag
    N1 C2 . 1.339(3) ?
    N1 C6 . 1.342(3) ?
    N2 C1 . 1.342(3) ?
    N2 N3 . 1.370(3) ?
    N2 H2 . 0.8600 ?
    N3 C8 . 1.272(3) ?
    N4 C9 . 1.333(3) ?
    N4 C13 . 1.338(3) ?
    N5 C7 . 1.349(3) ?
    N5 N6 . 1.373(3) ?
    N5 H5 . 0.8600 ?
    N6 C14 . 1.275(3) ?
    N7 C15 . 1.332(3) ?
    N7 C19 . 1.336(3) ?
    N8 C20 . 1.308(3) ?
    N8 C21 . 1.441(3) ?
    N8 C22 . 1.450(4) ?
    O1 C1 . 1.222(3) ?
    O2 C7 . 1.215(3) ?
    O3 C20 . 1.234(3) ?
    C1 C2 . 1.500(3) ?
    C2 C3 . 1.377(3) ?
    C3 C4 . 1.375(3) ?
    C3 H3 . 0.9300 ?
    C4 C5 . 1.378(4) ?
    C4 H4 . 0.9300 ?
    C5 C6 . 1.380(3) ?
    C5 H5A . 0.9300 ?
    C6 C7 . 1.494(3) ?
    C8 C9 . 1.463(3) ?
    C8 H8 . 0.9300 ?
    C9 C10 . 1.384(3) ?
    C10 C11 . 1.360(4) ?
    C10 H10 . 0.9300 ?
    C11 C12 . 1.372(4) ?
    C11 H11 . 0.9300 ?
    C12 C13 . 1.362(4) ?
    C12 H12 . 0.9300 ?
    C13 H13 . 0.9300 ?
    C14 C15 . 1.459(3) ?
    C14 H14 . 0.9300 ?
    C15 C16 . 1.381(3) ?
    C16 C17 . 1.373(3) ?
    C16 H16 . 0.9300 ?
    C17 C18 . 1.364(4) ?
    C17 H17 . 0.9300 ?
    C18 C19 . 1.365(4) ?
    C18 H18 . 0.9300 ?
    C19 H19 . 0.9300 ?
    C20 H20 . 0.9300 ?
    C21 H21A . 0.9600 ?
    C21 H21B . 0.9600 ?
    C21 H21C . 0.9600 ?
    C22 H22A . 0.9600 ?
    C22 H22B . 0.9600 ?
    C22 H22C . 0.9600 ?
loop_
    _geom_angle_atom_site_label_1
    _geom_angle_atom_site_label_2
    _geom_angle_atom_site_label_3
    _geom_angle_site_symmetry_1
    _geom_angle_site_symmetry_3
    _geom_angle
    _geom_angle_publ_flag
    C2 N1 C6 . . 117.6(2) ?
    C1 N2 N3 . . 120.0(2) ?
    C1 N2 H2 . . 120.0 ?
    N3 N2 H2 . . 120.0 ?
    C8 N3 N2 . . 116.1(2) ?
    C9 N4 C13 . . 116.9(2) ?
    C7 N5 N6 . . 119.6(2) ?
    C7 N5 H5 . . 120.2 ?
    N6 N5 H5 . . 120.2 ?
    C14 N6 N5 . . 115.8(2) ?
    C15 N7 C19 . . 116.5(2) ?
    C20 N8 C21 . . 120.6(2) ?
    C20 N8 C22 . . 121.1(3) ?
    C21 N8 C22 . . 118.1(3) ?
    O1 C1 N2 . . 123.9(2) ?
    O1 C1 C2 . . 121.2(2) ?
    N2 C1 C2 . . 114.9(2) ?
    N1 C2 C3 . . 123.1(2) ?
    N1 C2 C1 . . 116.8(2) ?
    C3 C2 C1 . . 120.0(2) ?
    C4 C3 C2 . . 118.6(2) ?
    C4 C3 H3 . . 120.7 ?
    C2 C3 H3 . . 120.7 ?
    C3 C4 C5 . . 119.2(2) ?
    C3 C4 H4 . . 120.4 ?
    C5 C4 H4 . . 120.4 ?
    C4 C5 C6 . . 118.8(3) ?
    C4 C5 H5A . . 120.6 ?
    C6 C5 H5A . . 120.6 ?
    N1 C6 C5 . . 122.6(2) ?
    N1 C6 C7 . . 117.3(2) ?
    C5 C6 C7 . . 120.1(2) ?
    O2 C7 N5 . . 123.5(2) ?
    O2 C7 C6 . . 121.6(2) ?
    N5 C7 C6 . . 114.9(2) ?
    N3 C8 C9 . . 120.1(2) ?
    N3 C8 H8 . . 119.9 ?
    C9 C8 H8 . . 119.9 ?
    N4 C9 C10 . . 122.2(2) ?
    N4 C9 C8 . . 115.2(2) ?
    C10 C9 C8 . . 122.6(2) ?
    C11 C10 C9 . . 119.5(3) ?
    C11 C10 H10 . . 120.3 ?
    C9 C10 H10 . . 120.3 ?
    C10 C11 C12 . . 119.0(3) ?
    C10 C11 H11 . . 120.5 ?
    C12 C11 H11 . . 120.5 ?
    C13 C12 C11 . . 118.3(3) ?
    C13 C12 H12 . . 120.9 ?
    C11 C12 H12 . . 120.9 ?
    N4 C13 C12 . . 124.2(3) ?
    N4 C13 H13 . . 117.9 ?
    C12 C13 H13 . . 117.9 ?
    N6 C14 C15 . . 120.5(2) ?
    N6 C14 H14 . . 119.8 ?
    C15 C14 H14 . . 119.8 ?
    N7 C15 C16 . . 122.7(2) ?
    N7 C15 C14 . . 115.1(2) ?
    C16 C15 C14 . . 122.2(2) ?
    C17 C16 C15 . . 119.2(2) ?
    C17 C16 H16 . . 120.4 ?
    C15 C16 H16 . . 120.4 ?
    C18 C17 C16 . . 118.6(3) ?
    C18 C17 H17 . . 120.7 ?
    C16 C17 H17 . . 120.7 ?
    C17 C18 C19 . . 118.7(3) ?
    C17 C18 H18 . . 120.7 ?
    C19 C18 H18 . . 120.7 ?
    N7 C19 C18 . . 124.3(3) ?
    N7 C19 H19 . . 117.9 ?
    C18 C19 H19 . . 117.9 ?
    O3 C20 N8 . . 125.9(3) ?
    O3 C20 H20 . . 117.0 ?
    N8 C20 H20 . . 117.0 ?
    N8 C21 H21A . . 109.5 ?
    N8 C21 H21B . . 109.5 ?
    H21A C21 H21B . . 109.5 ?
    N8 C21 H21C . . 109.5 ?
    H21A C21 H21C . . 109.5 ?
    H21B C21 H21C . . 109.5 ?
    N8 C22 H22A . . 109.5 ?
    N8 C22 H22B . . 109.5 ?
    H22A C22 H22B . . 109.5 ?
    N8 C22 H22C . . 109.5 ?
    H22A C22 H22C . . 109.5 ?
    H22B C22 H22C . . 109.5 ?
loop_
    _geom_hbond_atom_site_label_D
    _geom_hbond_atom_site_label_H
    _geom_hbond_atom_site_label_A
    _geom_hbond_site_symmetry_A
    _geom_hbond_distance_DH
    _geom_hbond_distance_HA
    _geom_hbond_distance_DA
    _geom_hbond_angle_DHA
    N2 H2 O3 . 0.86 2.29 3.015(3) 141.5
    N5 H5 O3 . 0.86 2.26 3.045(3) 152.0
    N2 H2 O3 . 0.86 2.29 3.015(3) 141.5
    N5 H5 O3 . 0.86 2.26 3.045(3) 152.0
    C22 H22A O2 3_757 0.96 2.59 3.469(4) 151.5
    C12 H12 O1 4_465 0.93 2.68 3.534(3) 152.9
    C11 H11 N4 4_565 0.93 2.62 3.402(4) 142.2
    C3 H3 N4 1_655 0.93 2.68 3.585(3) 165.1
    C5 H5A N7 1_655 0.93 2.64 3.520(4) 157.9
data_global
_journal_date_recd_electronic     2010-09-07
_journal_date_accepted     2010-10-01
_journal_name_full     'Acta Crystallographica, Section E'
_journal_year     2010
_journal_volume     66
_journal_issue     11
_journal_page_first     o2766
_journal_page_last     o2766
_journal_paper_category     QO
_journal_coeditor_code     DS2055
_publ_contact_author_name     'Chuan-Gang Fan'
_publ_contact_author_address
;
College of Chemistry and Chemical Technology;
Binzhou University; Binzhou 256600;
Shandong; China
;
_publ_contact_author_email     fanchuangang2009@163.com
_publ_contact_author_fax     '86 543 8230686'
_publ_contact_author_phone     '86 543 8230686'
_publ_section_title
;\
<i>N</i>^2^,<i>N</i>^2'^-Bis(pyridin-2-ylmethylidene)pyridine-2,6-\
dicarbohydrazide dimethylformamide monosolvate
;
loop_
    _publ_author_name
    _publ_author_address
    'Chuan-Gang Fan'
;
College of Chemistry and Chemical Technology,
Binzhou University, Binzhou 256600,
Shandong, People's Republic of China
;
    'Ming-zhi Song'
;
College of Chemistry and Chemical Technology,
Binzhou University, Binzhou 256600,
Shandong, People's Republic of China
;
