# Supplementary material for: N 2,N 2′-Bis(pyridin-2-yl­methyl­idene)pyridine-2,6-dicarbohydrazide dimethyl­formamide monosolvate
Source: Acta Crystallogr Sect E Struct Rep Online. 2010 Oct 9;66(Pt 11):o2766. doi: 10.1107/S1600536810039346 (PMC3009055; doi:10.1107/S1600536810039346)
Supplement: Supplementary file 2 [file e-66-o2766-Isup2.hkl]

# 
# h,k,l, Fc-squared, Fo-squared, sigma(Fo-squared) and status flag 
# 
data_I
_shelx_title ' 100107d in P2(1)/c' 
_shelx_refln_list_code          4 
_shelx_F_calc_maximum      306.71 
_exptl_crystal_F_000       936.00 
_reflns_d_resolution_high  0.8403 
 
loop_ 
 _symmetry_equiv_pos_as_xyz 
 'x, y, z' 
 '-x, y+1/2, -z+1/2' 
 '-x, -y, -z' 
 'x, -y-1/2, z-1/2' 
 
_cell_length_a    10.0944 
_cell_length_b    24.6386 
_cell_length_c     9.6552 
_cell_angle_alpha  90.000 
_cell_angle_beta  110.826 
_cell_angle_gamma  90.000 
 
_shelx_F_squared_multiplier     1.000 
 
loop_ 
 _refln_index_h 
 _refln_index_k 
 _refln_index_l 
 _refln_F_squared_calc 
 _refln_F_squared_meas 
 _refln_F_squared_sigma 
 _refln_observed_status 
   1   0   0     7237.03     7127.85     83.40 o 
   2   0   0     5686.21     5689.08     71.22 o 
   3   0   0     3747.08     3489.21     53.65 o 
   4   0   0     1799.47     1941.73     40.71 o 
   5   0   0      559.08      534.31     22.95 o 
   6   0   0      232.76      259.41     12.11 o 
   7   0   0       56.86       53.27      8.91 o 
   8   0   0      141.02      182.99     15.35 o 
   9   0   0      146.27      129.11     22.95 o 
  11   0   0        1.46       -4.25     16.43 o 
   1   1   0      225.24      201.20      7.08 o 
   2   1   0    12776.74    12637.23    100.81 o 
   3   1   0       43.49       39.58      7.18 o 
   4   1   0     2461.80     2409.36     45.76 o 
   5   1   0     2288.53     2413.52     40.80 o 
   6   1   0        6.47        4.81      3.65 o 
   7   1   0      136.79      146.41      8.84 o 
   8   1   0      255.71      250.65     11.07 o 
   9   1   0      218.37      222.90     15.06 o 
  10   1   0        0.25       -5.39      9.35 o 
  11   1   0       18.50       -2.10     11.76 o 
   0   2   0     3465.61     3420.26     43.26 o 
   1   2   0    10279.13     9943.29     57.43 o 
   2   2   0      598.33      637.00     21.69 o 
   3   2   0        2.78        3.24      6.04 o 
   4   2   0       74.02      102.27      8.64 o 
   5   2   0       57.33       80.85      9.02 o 
   6   2   0      149.81      159.56      7.07 o 
   7   2   0       94.33       89.81      7.57 o 
   8   2   0      491.35      530.91     19.88 o 
   9   2   0       52.30       50.92     12.89 o 
  10   2   0        2.08       -8.18      8.63 o 
  11   2   0        5.53        8.33     11.24 o 
   1   3   0     1233.62     1093.35     11.48 o 
   2   3   0        0.63       -2.44      1.62 o 
   3   3   0     3153.41     3261.00     25.31 o 
   4   3   0     1066.48     1069.10     23.71 o 
   5   3   0     1518.41     1729.32     38.54 o 
   6   3   0      247.11      229.55      8.10 o 
   7   3   0       12.09        1.25      4.04 o 
   8   3   0      250.79      238.48     12.19 o 
   9   3   0       29.40       20.83      8.17 o 
  10   3   0        2.67      -10.63      8.87 o 
  11   3   0        4.54       -5.67     14.73 o 
   0   4   0     1717.67     1711.45     27.77 o 
   1   4   0      176.99      181.75      8.53 o 
   2   4   0     1889.06     1818.90     15.46 o 
   3   4   0      899.79      862.79     11.10 o 
   4   4   0      151.69      131.84      4.59 o 
   5   4   0     1946.21     1899.45     20.38 o 
   6   4   0       41.86       26.18      4.04 o 
   7   4   0       56.60       52.30      8.09 o 
   8   4   0       63.04       65.25      9.58 o 
   9   4   0      111.40      138.23     13.03 o 
  10   4   0        0.10        2.40      9.38 o 
  11   4   0        4.23      -20.83     13.88 o 
   1   5   0    20218.16    18857.21    187.79 o 
   2   5   0      317.86      303.21      5.90 o 
   3   5   0       46.52       69.97      4.32 o 
   4   5   0      479.81      543.73      8.26 o 
   5   5   0       78.83      103.29      5.76 o 
   6   5   0       28.98       36.50      4.33 o 
   7   5   0       27.72       28.54      5.82 o 
   8   5   0       69.10       62.57     10.36 o 
   9   5   0        4.78       -3.48      7.13 o 
  10   5   0        0.54       -8.60      9.17 o 
  11   5   0       10.01       16.25     18.04 o 
   0   6   0     1239.63     1163.52     15.73 o 
   1   6   0     6480.44     6134.84     41.02 o 
   2   6   0      994.05      990.95     12.28 o 
   3   6   0     1514.58     1486.54     15.68 o 
   4   6   0      526.80      555.14      8.24 o 
   5   6   0      222.07      213.51     11.71 o 
   6   6   0      415.27      393.43     12.73 o 
   7   6   0      315.76      303.38     10.44 o 
   8   6   0      364.98      352.41     17.17 o 
   9   6   0       17.89       20.26     10.41 o 
  10   6   0       26.52       11.76     10.82 o 
   1   7   0       74.18       76.64      3.33 o 
   2   7   0      605.34      616.66      8.47 o 
   3   7   0      397.18      398.92      9.22 o 
   4   7   0      483.38      407.23      8.49 o 
   5   7   0      195.45      157.96      5.28 o 
   6   7   0      210.55      190.42      7.97 o 
   7   7   0       95.35      117.79      8.65 o 
   8   7   0      127.31      133.67     16.13 o 
   9   7   0        5.02        4.22      9.40 o 
  10   7   0       32.41       24.79     11.79 o 
   0   8   0     1082.38     1205.97     17.84 o 
   1   8   0       29.88       19.89      2.29 o 
   2   8   0      291.89      294.58      5.91 o 
   3   8   0       16.92       25.09      3.44 o 
   4   8   0       32.32       18.95      3.74 o 
   5   8   0        2.03        0.87      3.29 o 
   6   8   0       22.14       14.59      4.31 o 
   7   8   0      149.71      159.17     10.01 o 
   8   8   0       53.40       65.45     12.52 o 
   9   8   0       87.65      116.88     17.05 o 
  10   8   0        0.78        7.98     12.61 o 
   1   9   0     1005.01     1058.73     10.46 o 
   2   9   0        0.70       -0.98      1.52 o 
   3   9   0      690.63      668.14     15.80 o 
   4   9   0       18.83       17.27      3.66 o 
   5   9   0       59.10       60.47      5.56 o 
   6   9   0       53.14       49.66      5.68 o 
   7   9   0        4.11       10.40      6.83 o 
   8   9   0       51.37       38.05     13.03 o 
   9   9   0       45.26       71.95     13.94 o 
  10   9   0        0.95        1.38     10.85 o 
   0  10   0      489.36      485.12     12.71 o 
   1  10   0      674.62      644.83      8.35 o 
   2  10   0       29.18       25.78      2.73 o 
   3  10   0     1172.84     1238.22     14.66 o 
   4  10   0      571.87      572.12     10.68 o 
   5  10   0       33.20       33.38      4.97 o 
   6  10   0       45.33       53.87      7.50 o 
   7  10   0      309.22      282.60     16.91 o 
   8  10   0      102.57       84.56     13.92 o 
   9  10   0      130.26      130.77     17.16 o 
  10  10   0       22.69       20.03     12.32 o 
   1  11   0      738.25      719.07      9.29 o 
   2  11   0      107.34      113.04      3.86 o 
   3  11   0      632.08      619.44     12.21 o 
   4  11   0      851.90      818.19     13.43 o 
   5  11   0       94.33      100.52      8.00 o 
   6  11   0       40.42       44.93      6.75 o 
   7  11   0        0.30       -4.57      7.10 o 
   8  11   0        4.99        0.62      8.65 o 
   9  11   0       12.85       10.92     13.84 o 
  10  11   0        1.90       -3.95     10.69 o 
   0  12   0      374.78      343.65      8.99 o 
   1  12   0        4.28        2.77      2.52 o 
   2  12   0        2.25        1.34      2.19 o 
   3  12   0      210.78      204.89      6.15 o 
   4  12   0      683.58      601.93     13.48 o 
   5  12   0       55.34       61.74      6.93 o 
   6  12   0        5.85       -0.06      4.74 o 
   7  12   0       75.22       68.82     10.64 o 
   8  12   0      206.25      195.69     35.04 o 
   9  12   0       10.71       10.87     10.82 o 
  10  12   0       16.22        7.64     11.87 o 
   1  13   0       45.71       46.87      3.66 o 
   2  13   0      903.29      966.05     12.02 o 
   3  13   0       82.01      108.00      7.56 o 
   4  13   0      107.12      117.16     14.21 o 
   5  13   0      290.46      252.17      9.95 o 
   6  13   0       86.91       94.94      9.77 o 
   7  13   0       15.40        8.50      7.81 o 
   8  13   0       17.89       10.35      9.96 o 
   9  13   0       87.60       69.03     15.14 o 
  10  13   0        5.50      -14.50     11.10 o 
   0  14   0     1466.73     1474.70     20.64 o 
   1  14   0       43.40       38.14      3.70 o 
   2  14   0      403.91      451.73      7.33 o 
   3  14   0      851.92      923.49     16.77 o 
   4  14   0       18.13       18.39      5.31 o 
   5  14   0      384.41      370.30     12.10 o 
   6  14   0       67.76       54.61      8.07 o 
   7  14   0      375.97      337.03     15.96 o 
   8  14   0        0.40       -8.73      9.38 o 
   9  14   0       46.44       38.31     13.48 o 
   1  15   0       17.31       10.38      3.03 o 
   2  15   0      721.47      721.16     15.42 o 
   3  15   0      777.84      764.97     15.71 o 
   4  15   0      252.06      226.99      9.69 o 
   5  15   0       42.65       49.83      7.40 o 
   6  15   0      130.40      155.90     11.43 o 
   7  15   0      124.29      122.16     15.89 o 
   8  15   0        0.30        0.22      8.74 o 
   9  15   0       52.05       50.52     32.92 o 
   0  16   0      211.90      208.14      8.73 o 
   1  16   0       44.50       51.34      4.99 o 
   2  16   0      967.95      990.04     17.54 o 
   3  16   0      441.82      441.04     12.60 o 
   4  16   0        0.62       -1.63      4.73 o 
   5  16   0       20.83       20.02      6.39 o 
   6  16   0       47.21       57.25      8.41 o 
   7  16   0      368.76      344.45     16.61 o 
   8  16   0       14.18       19.99      9.14 o 
   9  16   0      103.74      122.52     19.23 o 
   1  17   0      253.63      277.47      8.26 o 
   2  17   0      388.19      433.43     15.61 o 
   3  17   0     1057.50     1010.22     18.99 o 
   4  17   0       33.52       32.90      6.78 o 
   5  17   0       15.83       10.95      5.98 o 
   6  17   0        2.56       -4.72      5.94 o 
   7  17   0       27.22       24.49      9.85 o 
   8  17   0      274.36      307.28     20.50 o 
   9  17   0       40.05       46.14     15.10 o 
   0  18   0       91.70      105.80     12.22 o 
   1  18   0       18.66       30.80      4.80 o 
   2  18   0        9.29       29.21      6.02 o 
   3  18   0      157.63      178.28     10.37 o 
   4  18   0        2.35       -1.63      5.47 o 
   5  18   0      441.14      471.52     14.97 o 
   6  18   0        0.36      -10.20      6.80 o 
   7  18   0       15.92        4.66      8.64 o 
   8  18   0      139.46      171.74     16.56 o 
   1  19   0       20.68       16.55      5.59 o 
   2  19   0      186.76      205.47     11.22 o 
   3  19   0       81.48      100.31     14.70 o 
   4  19   0        9.30        2.05      7.01 o 
   5  19   0       14.06        9.40      6.66 o 
   6  19   0       20.98       18.25      9.15 o 
   7  19   0      131.76      177.50     24.10 o 
   8  19   0      216.72      235.61     19.14 o 
   0  20   0       74.42       67.34     13.36 o 
   1  20   0       13.86        2.73      5.91 o 
   2  20   0       45.58       51.24      7.66 o 
   3  20   0        0.53       -7.80      5.71 o 
   4  20   0        4.44        5.27      6.30 o 
   5  20   0        4.16       -3.55      6.50 o 
   6  20   0       13.57        4.76      8.06 o 
   7  20   0       94.84      118.84     14.19 o 
   8  20   0       29.98       28.46     11.43 o 
   1  21   0        1.30       -8.58      5.72 o 
   2  21   0        0.00       -3.01      5.56 o 
   3  21   0      143.53      179.14     12.14 o 
   4  21   0       89.98       99.83     14.57 o 
   5  21   0       49.72       55.39      9.45 o 
   6  21   0       20.52       13.46     16.58 o 
   7  21   0       43.55       48.35     11.33 o 
   0  22   0       45.74       45.62     16.15 o 
   1  22   0        7.68        1.41      6.64 o 
   2  22   0      328.66      325.11     23.42 o 
   3  22   0        2.60       -4.17      5.90 o 
   4  22   0        3.32        0.56      6.74 o 
   5  22   0       37.30       37.19      8.84 o 
   6  22   0        1.02       -2.48      8.54 o 
   7  22   0       11.19       15.65     11.49 o 
   1  23   0       28.96       26.23      8.70 o 
   2  23   0       52.34       75.64     10.95 o 
   3  23   0       23.69       21.05     10.04 o 
   4  23   0       37.64       47.19      9.32 o 
   5  23   0        7.83       -0.67      7.63 o 
   6  23   0       23.32       12.92      9.79 o 
   0  24   0       28.57       28.15     16.15 o 
   1  24   0        0.85       -3.07      9.48 o 
   2  24   0        4.10       -5.98      7.59 o 
   3  24   0       10.36        1.25      7.58 o 
   4  24   0        2.67        6.82      8.02 o 
   5  24   0       13.94        8.36      7.97 o 
   6  24   0        5.89        5.06     13.77 o 
   1  25   0       15.14        6.80     14.73 o 
   2  25   0      112.80      123.52     13.86 o 
   3  25   0       56.23       47.71     11.93 o 
   4  25   0      102.39       95.59     13.23 o 
   5  25   0       41.43       53.95     14.42 o 
   0  26   0      395.49      435.80     32.87 o 
   1  26   0      184.31      227.73     22.00 o 
   2  26   0       80.63      117.73     17.36 o 
   3  26   0       33.34       32.77     11.51 o 
   4  26   0        1.71        1.87      9.30 o 
   5  26   0        4.44       -7.99     10.77 o 
   1  27   0      212.45      239.98     22.57 o 
   2  27   0        9.48        8.99     17.00 o 
   3  27   0       33.09       51.27     11.50 o 
   4  27   0        0.40       -1.38     11.19 o 
   0  28   0      169.90      156.60     29.66 o 
   1  28   0        8.25       21.64     12.36 o 
   2  28   0        0.89        2.04     11.42 o 
   3  28   0       71.16      105.68     17.96 o 
   1  29   0        0.33        2.36     11.42 o 
 -11   1   1       69.76       75.80     15.35 o 
 -10   1   1      222.77      230.35     20.46 o 
  -9   1   1       63.84       73.84     10.40 o 
  -8   1   1      293.91      285.91     10.70 o 
  -7   1   1        2.25        1.17      3.93 o 
  -6   1   1      553.23      567.12     12.16 o 
  -5   1   1     1957.89     2053.36     22.30 o 
  -4   1   1       22.00       12.46      3.15 o 
  -3   1   1     5112.54     5129.68     30.88 o 
  -2   1   1       70.79       67.68      2.98 o 
  -1   1   1     4171.13     4127.63     43.63 o 
   0   1   1      249.62      234.80      4.52 o 
   1   1   1     2593.22     2534.95     46.38 o 
   2   1   1      272.14      233.31      7.43 o 
   3   1   1     1904.39     1922.54     39.39 o 
   4   1   1      264.60      219.65      9.72 o 
   5   1   1      371.64      365.29     13.65 o 
   6   1   1      966.60      963.71     27.63 o 
   7   1   1        3.88       -1.01      5.84 o 
   8   1   1       46.24       53.03     12.89 o 
   9   1   1        1.71        2.21      9.37 o 
  10   1   1        4.73      -14.88      9.92 o 
 -11   2   1        1.24      -13.46     11.10 o 
 -10   2   1        7.55        1.80      9.74 o 
  -9   2   1      146.01      166.29     13.63 o 
  -8   2   1      150.48      188.73     10.87 o 
  -7   2   1      221.51      226.58      8.81 o 
  -6   2   1      572.68      536.57     12.13 o 
  -5   2   1      115.75      135.21      7.61 o 
  -4   2   1      375.72      377.44      8.05 o 
  -3   2   1     1585.21     1679.50     29.23 o 
  -2   2   1    13788.90    13423.72     92.13 o 
  -1   2   1     2729.56     2601.58     28.14 o 
   0   2   1     1129.12     1166.15     14.01 o 
   1   2   1       72.42      112.27      4.55 o 
   2   2   1        8.34       21.06      5.57 o 
   3   2   1      270.42      243.68      8.90 o 
   4   2   1      125.33      131.39     14.17 o 
   5   2   1      185.83      212.05     10.94 o 
   6   2   1      121.30      135.31     12.09 o 
   7   2   1       48.22       39.77      9.02 o 
   8   2   1      293.15      312.59     17.33 o 
   9   2   1        0.15       -9.47      6.31 o 
  10   2   1        2.76       -0.55     10.15 o 
 -11   3   1        0.93       -7.02     12.14 o 
 -10   3   1       43.88       37.27      9.34 o 
  -9   3   1       88.39       90.70     10.80 o 
  -8   3   1       50.59       61.03      9.26 o 
  -7   3   1       27.27       26.52      5.16 o 
  -6   3   1       22.44       19.71      4.74 o 
  -5   3   1     3348.78     3602.05     38.11 o 
  -4   3   1      107.58       94.68      3.77 o 
  -3   3   1      948.44      901.84      8.56 o 
  -2   3   1        0.12        0.92      1.96 o 
  -1   3   1      752.90      780.10      7.14 o 
   0   3   1     1775.46     1769.75     12.21 o 
   1   3   1     3316.42     3251.25     22.87 o 
   2   3   1     7241.39     7132.95    110.36 o 
   3   3   1      926.25      896.13     16.71 o 
   4   3   1        9.96       25.50      8.50 o 
   5   3   1      105.47       93.71     11.57 o 
   6   3   1      154.55      163.32     13.84 o 
   7   3   1        5.20       -3.53      5.79 o 
   8   3   1      522.62      499.26     21.04 o 
   9   3   1        0.60       -8.00      6.85 o 
  10   3   1        1.83       -7.56     13.98 o 
 -11   4   1        0.39      -13.03     12.37 o 
 -10   4   1       34.35       38.54     10.04 o 
  -9   4   1       92.15       98.70     11.76 o 
  -8   4   1      559.95      525.01     16.78 o 
  -7   4   1       50.76       42.22      4.94 o 
  -6   4   1        3.92        8.85      3.21 o 
  -5   4   1       40.92       39.83      3.69 o 
  -4   4   1      299.26      289.04      9.53 o 
  -3   4   1     5109.22     5335.96     50.50 o 
  -2   4   1        5.23        5.36      2.32 o 
  -1   4   1     1582.43     1470.11     11.33 o 
   0   4   1     2314.33     2355.57     15.54 o 
   1   4   1     1705.78     1619.59     14.02 o 
   2   4   1       10.75       24.88      4.42 o 
   3   4   1      387.07      399.93     13.70 o 
   4   4   1     4502.74     4553.32     86.14 o 
   5   4   1        0.71        0.81      4.86 o 
   6   4   1       32.80       28.77      9.49 o 
   7   4   1       50.74       50.54      9.62 o 
   8   4   1       51.67       45.36      9.91 o 
   9   4   1        2.74        2.37      7.77 o 
  10   4   1        3.77       13.98     16.62 o 
 -11   5   1        4.67       -7.27     13.70 o 
 -10   5   1        0.57       -7.50      7.18 o 
  -9   5   1       80.63       77.57     10.38 o 
  -8   5   1      255.81      254.13     12.88 o 
  -7   5   1        1.27        0.58      4.82 o 
  -6   5   1      125.87      135.17      6.59 o 
  -5   5   1       68.35       62.73      4.04 o 
  -4   5   1       18.64       22.69      2.64 o 
  -3   5   1      770.89      786.03      8.01 o 
  -2   5   1        3.25        2.73      2.24 o 
  -1   5   1     5699.23     5367.48     30.67 o 
   0   5   1       70.29       74.53      4.45 o 
   1   5   1     8614.66     8365.35     60.75 o 
   2   5   1      308.00      283.60      7.23 o 
   3   5   1     2462.44     2503.53     36.50 o 
   4   5   1     2192.10     2268.20     26.58 o 
   5   5   1       58.46       72.15      7.21 o 
   6   5   1      173.03      163.10      9.29 o 
   7   5   1       95.44      115.75     11.45 o 
   8   5   1      193.56      194.76     13.64 o 
   9   5   1       30.30       39.67     12.09 o 
  10   5   1       23.45       17.24     18.13 o 
 -11   6   1       20.01       36.49     13.36 o 
 -10   6   1      185.13      169.66     18.57 o 
  -9   6   1       13.18        5.17      7.44 o 
  -8   6   1      123.26      140.68     12.42 o 
  -7   6   1        0.01       -5.29      4.65 o 
  -6   6   1      172.73      178.80      8.93 o 
  -5   6   1       27.92       47.80      4.40 o 
  -4   6   1      898.78      898.72      9.66 o 
  -3   6   1      242.96      251.72      7.05 o 
  -2   6   1      206.12      186.52      4.55 o 
  -1   6   1     1542.87     1496.58     20.58 o 
   0   6   1     8133.81     8117.91     72.26 o 
   1   6   1     6052.78     6138.62     47.49 o 
   2   6   1      637.40      631.68     12.20 o 
   3   6   1     2378.92     2526.35     23.04 o 
   4   6   1     1090.42     1141.42     17.73 o 
   5   6   1      559.31      606.93     19.73 o 
   6   6   1       77.53       58.74      7.37 o 
   7   6   1      533.08      538.87     16.00 o 
   8   6   1      246.45      237.15     16.37 o 
   9   6   1       41.30       33.83     15.35 o 
  10   6   1       29.77       38.13     13.32 o 
 -11   7   1       13.44       11.42     11.38 o 
 -10   7   1       13.00       12.48     11.05 o 
  -9   7   1       17.61       10.29      9.03 o 
  -8   7   1      273.44      222.37     12.70 o 
  -7   7   1      284.85      264.72     11.74 o 
  -6   7   1      153.46      151.88      6.82 o 
  -5   7   1        0.17        0.08      2.31 o 
  -4   7   1      155.79      149.56      5.40 o 
  -3   7   1      984.16     1040.13     11.75 o 
  -2   7   1        5.98        6.87      2.34 o 
  -1   7   1     2640.74     2527.19     18.42 o 
   0   7   1      430.72      449.70     15.10 o 
   1   7   1     2742.70     2635.07     21.86 o 
   2   7   1      317.17      302.44     11.10 o 
   3   7   1      174.60      192.76      7.38 o 
   4   7   1       28.70       35.69      4.56 o 
   5   7   1        0.16        6.33      4.48 o 
   6   7   1     1149.05     1153.22     21.43 o 
   7   7   1     1340.53     1337.74     53.71 o 
   8   7   1      133.12      158.58     25.97 o 
   9   7   1        4.25        5.48      9.62 o 
  10   7   1        3.10        6.27     10.73 o 
 -11   8   1        1.91        2.34     11.64 o 
 -10   8   1        9.79        5.81     10.44 o 
  -9   8   1      247.21      272.48     21.69 o 
  -8   8   1      140.92      147.10     12.70 o 
  -7   8   1       10.32        5.11      4.95 o 
  -6   8   1      678.45      670.00     12.12 o 
  -5   8   1      435.36      474.07     11.67 o 
  -4   8   1      437.33      426.79      8.37 o 
  -3   8   1       36.51       34.17      3.58 o 
  -2   8   1       85.91       89.42      4.24 o 
  -1   8   1      388.97      398.04      6.70 o 
   0   8   1     6035.90     6117.55     39.22 o 
   1   8   1     3593.95     3454.93     27.12 o 
   2   8   1      161.14      149.28      7.47 o 
   3   8   1      337.25      380.50     10.99 o 
   4   8   1       23.58       20.61      3.87 o 
   5   8   1     2187.14     2175.53     28.06 o 
   6   8   1      196.02      176.45     14.40 o 
   7   8   1     1416.04     1476.49     34.44 o 
   8   8   1       20.23       20.97     15.02 o 
   9   8   1       93.49      109.53     25.83 o 
  10   8   1       60.01       66.78     15.24 o 
 -11   9   1       59.39       49.59     20.68 o 
 -10   9   1        0.46      -10.04      9.10 o 
  -9   9   1      131.30      159.51     27.44 o 
  -8   9   1        1.89        4.46      8.99 o 
  -7   9   1       13.60       14.89      5.58 o 
  -6   9   1      372.11      353.98      9.23 o 
  -5   9   1      212.54      206.88      6.65 o 
  -4   9   1     1062.85     1088.71     13.58 o 
  -3   9   1       23.54       33.38      3.72 o 
  -2   9   1     1930.12     2010.66     17.48 o 
  -1   9   1      105.78      109.18      4.89 o 
   0   9   1       56.46       56.95      3.82 o 
   1   9   1      406.88      366.92      7.81 o 
   2   9   1        1.26       -3.72      3.72 o 
   3   9   1     6742.92     7118.59     60.58 o 
   4   9   1      234.40      202.94      6.94 o 
   5   9   1        1.13        2.98      4.02 o 
   6   9   1      179.16      211.14     16.09 o 
   7   9   1      490.39      484.05     20.64 o 
   8   9   1       28.01       25.44     10.77 o 
   9   9   1        1.07      -13.27      8.85 o 
  10   9   1       18.23       34.71     13.98 o 
 -10  10   1       43.17       29.73     12.42 o 
  -9  10   1      120.58      110.62     16.00 o 
  -8  10   1      163.89      208.25     19.23 o 
  -7  10   1      404.94      410.81     15.51 o 
  -6  10   1      139.95      157.07      8.06 o 
  -5  10   1       53.98       62.33      5.21 o 
  -4  10   1        1.27        0.88      2.89 o 
  -3  10   1     2262.40     2266.03     20.09 o 
  -2  10   1      739.61      703.36     14.70 o 
  -1  10   1      184.71      180.47      7.77 o 
   0  10   1      452.47      471.99      7.32 o 
   1  10   1     3590.64     3573.05     40.64 o 
   2  10   1     1839.50     1957.56     25.66 o 
   3  10   1      190.28      192.01      8.95 o 
   4  10   1        0.12       -4.45      2.96 o 
   5  10   1      255.40      283.38     11.84 o 
   6  10   1      136.09       98.51     16.25 o 
   7  10   1       59.26       69.42     12.29 o 
   8  10   1        1.45       -1.14      8.51 o 
   9  10   1       34.64       45.64     13.07 o 
  10  10   1       41.54       16.33     19.83 o 
 -10  11   1        3.68       -0.97      9.92 o 
  -9  11   1       38.48       52.83     13.49 o 
  -8  11   1      225.40      235.97     21.09 o 
  -7  11   1      420.50      414.39     21.63 o 
  -6  11   1     1944.66     2001.12     26.20 o 
  -5  11   1       16.83       12.13      3.74 o 
  -4  11   1      436.54      369.92      8.35 o 
  -3  11   1      119.00      131.21      7.81 o 
  -2  11   1      161.95      141.73      5.36 o 
  -1  11   1     1910.95     1900.41     17.46 o 
   0  11   1      548.21      547.85      8.27 o 
   1  11   1      698.11      651.79     14.98 o 
   2  11   1      317.79      309.85     10.63 o 
   3  11   1       84.52       90.49     19.50 o 
   4  11   1        0.06       -4.98      4.29 o 
   5  11   1        4.77       -0.16      5.41 o 
   6  11   1       94.89      108.73     10.65 o 
   7  11   1       60.62       76.58     13.16 o 
   8  11   1      103.67       95.34     15.19 o 
   9  11   1       31.23       33.05     12.81 o 
 -10  12   1        3.49      -12.71      9.63 o 
  -9  12   1       23.42       10.53     10.77 o 
  -8  12   1       59.15       61.18     10.65 o 
  -7  12   1      572.03      536.95     19.70 o 
  -6  12   1      365.41      332.97     13.10 o 
  -5  12   1        1.18       -1.16      3.51 o 
  -4  12   1      108.34      113.13      6.26 o 
  -3  12   1      944.41      876.07      9.77 o 
  -2  12   1     1074.92     1104.78     13.56 o 
  -1  12   1      305.27      329.96      7.24 o 
   0  12   1       81.14       96.14      6.02 o 
   1  12   1      305.40      289.52      7.93 o 
   2  12   1     1301.03     1360.78     28.12 o 
   3  12   1      355.10      359.60     12.12 o 
   4  12   1       61.48       80.25      8.50 o 
   5  12   1        9.83       -6.97      7.97 o 
   6  12   1       87.56       99.22     10.72 o 
   7  12   1        8.51       -0.21      8.58 o 
   8  12   1       82.46       80.13     14.51 o 
   9  12   1       12.91        8.72     10.92 o 
 -10  13   1        1.31       -7.88      9.81 o 
  -9  13   1        6.34       -9.12      9.38 o 
  -8  13   1      150.07      169.28     18.97 o 
  -7  13   1      571.72      546.03     18.62 o 
  -6  13   1      170.35      193.87     11.71 o 
  -5  13   1      606.22      599.53     14.20 o 
  -4  13   1       64.40       56.77      5.25 o 
  -3  13   1      169.34      174.69      7.70 o 
  -2  13   1      298.74      303.21      7.60 o 
  -1  13   1     1277.27     1267.40     14.66 o 
   0  13   1      596.29      552.93      9.12 o 
   1  13   1      118.90      123.21      6.23 o 
   2  13   1       23.75       26.37      4.27 o 
   3  13   1       56.45       57.26      9.18 o 
   4  13   1       65.46       68.74      8.33 o 
   5  13   1      147.07      159.04     12.05 o 
   6  13   1      280.52      262.30     16.85 o 
   7  13   1       45.42       50.62     11.80 o 
   8  13   1       23.98       16.91     10.61 o 
   9  13   1       75.13       96.05     17.27 o 
 -10  14   1        1.13       -0.34     11.48 o 
  -9  14   1       25.85       22.77     12.71 o 
  -8  14   1      172.25      200.44     16.38 o 
  -7  14   1      489.76      478.21     18.07 o 
  -6  14   1      394.83      389.57     22.63 o 
  -5  14   1       49.44       61.29      7.44 o 
  -4  14   1       36.08       42.91      6.27 o 
  -3  14   1     2138.50     2169.08     21.37 o 
  -2  14   1     1083.52     1134.83     14.61 o 
  -1  14   1      505.99      563.52      9.94 o 
   0  14   1      141.01      146.54      5.59 o 
   1  14   1       69.62      101.45      9.46 o 
   2  14   1      454.46      409.64      9.61 o 
   3  14   1       85.94      125.07     15.57 o 
   4  14   1      113.87      135.61     12.45 o 
   5  14   1       61.47       81.44     17.35 o 
   6  14   1       52.93       63.89      9.96 o 
   7  14   1        5.84       -4.69      6.94 o 
   8  14   1       19.57       26.49     11.31 o 
   9  14   1      120.33      144.01     19.74 o 
  -9  15   1        3.94       -3.91      8.30 o 
  -8  15   1       59.54       61.75     13.32 o 
  -7  15   1        1.34       -1.62      7.79 o 
  -6  15   1      848.56      864.65     22.65 o 
  -5  15   1        1.19       -3.59      4.97 o 
  -4  15   1      133.47      138.67      9.23 o 
  -3  15   1      288.46      329.77     10.65 o 
  -2  15   1      785.95      837.98     11.15 o 
  -1  15   1      716.74      720.35     11.54 o 
   0  15   1      101.49      101.88      7.23 o 
   1  15   1      159.10      168.60      8.41 o 
   2  15   1       25.27       29.08      6.40 o 
   3  15   1      240.05      229.83     11.11 o 
   4  15   1        2.08        3.17      8.88 o 
   5  15   1       41.71       41.34     11.21 o 
   6  15   1       15.66       12.59      7.69 o 
   7  15   1      122.34      135.29     15.42 o 
   8  15   1        0.78       -1.10     11.19 o 
   9  15   1       24.12       20.88     12.88 o 
  -9  16   1        0.02       -2.45      8.43 o 
  -8  16   1      113.95      114.12     17.02 o 
  -7  16   1      228.32      276.97     17.69 o 
  -6  16   1       11.96        4.17      8.99 o 
  -5  16   1       21.94       17.76      5.89 o 
  -4  16   1        1.17       -6.56      4.38 o 
  -3  16   1        0.37        2.47      4.78 o 
  -2  16   1        1.59        8.61      3.32 o 
  -1  16   1       56.25       76.75      6.68 o 
   0  16   1      170.07      155.50      6.36 o 
   1  16   1      133.15      144.28      7.57 o 
   2  16   1        1.07       -2.53      4.60 o 
   3  16   1       96.59      119.69     13.50 o 
   4  16   1       15.46       12.30      7.05 o 
   5  16   1       16.55        0.86      8.24 o 
   6  16   1        0.01       -6.29      6.67 o 
   7  16   1       65.55       45.55     12.18 o 
   8  16   1       11.84       10.87     11.62 o 
  -9  17   1       49.11       50.01     12.41 o 
  -8  17   1       86.82      113.71     13.81 o 
  -7  17   1       13.58       13.86      9.04 o 
  -6  17   1        0.65       -5.55      6.52 o 
  -5  17   1        1.85        0.90      5.62 o 
  -4  17   1        4.87       -1.30      5.15 o 
  -3  17   1       19.80       25.53      5.88 o 
  -2  17   1      427.40      402.85     11.52 o 
  -1  17   1      174.96      172.28      9.67 o 
   0  17   1       36.83       33.84      5.66 o 
   1  17   1      187.88      164.90      8.04 o 
   2  17   1        6.58        9.33      6.03 o 
   3  17   1      504.63      460.43     15.83 o 
   4  17   1      115.03      114.79     11.27 o 
   5  17   1       64.70       89.87     13.97 o 
   6  17   1       21.17        8.76      9.45 o 
   7  17   1       36.05       28.99     11.72 o 
   8  17   1       33.85       36.55     18.70 o 
  -9  18   1       23.14       12.11      9.99 o 
  -8  18   1       30.18       15.01      9.76 o 
  -7  18   1        3.60       -4.61      7.52 o 
  -6  18   1      274.22      268.72     14.68 o 
  -5  18   1        9.60        2.05      6.02 o 
  -4  18   1       58.84       74.14     10.46 o 
  -3  18   1        0.59       -4.22      4.92 o 
  -2  18   1       67.64       86.12      7.78 o 
  -1  18   1       41.62       41.43      4.55 o 
   0  18   1       69.52       69.31      6.99 o 
   1  18   1       26.26       24.77      7.11 o 
   2  18   1      212.27      211.08     11.69 o 
   3  18   1      151.33      168.07     17.17 o 
   4  18   1       13.65        7.00      7.42 o 
   5  18   1        2.04       -1.84      5.84 o 
   6  18   1        9.07       12.92      7.44 o 
   7  18   1       12.98       15.99      9.20 o 
   8  18   1       12.21       12.68     12.78 o 
  -8  19   1       59.59       57.08     12.59 o 
  -7  19   1       91.77      107.10     14.00 o 
  -6  19   1       45.90       57.85     10.83 o 
  -5  19   1      280.77      280.97     13.89 o 
  -4  19   1       32.67       27.32      7.21 o 
  -3  19   1       21.13       24.29      6.58 o 
  -2  19   1       10.06        7.57      6.14 o 
  -1  19   1      324.95      302.38     10.39 o 
   0  19   1       63.35       66.67      8.07 o 
   1  19   1        9.99       14.17      6.54 o 
   2  19   1        6.80        2.67      5.94 o 
   3  19   1      164.69      155.39     12.91 o 
   4  19   1       12.27       -0.60      6.57 o 
   5  19   1       69.05       41.27      8.66 o 
   6  19   1      256.54      297.60     16.49 o 
   7  19   1       41.82       51.72     11.42 o 
   8  19   1       23.70       26.99     34.10 o 
  -8  20   1       23.92       11.90      9.51 o 
  -7  20   1      217.87      229.66     18.08 o 
  -6  20   1       78.09       69.84     11.58 o 
  -5  20   1        1.12       -5.07      5.99 o 
  -4  20   1        4.83        2.78      5.91 o 
  -3  20   1      379.93      345.41     12.51 o 
  -2  20   1       17.70       15.24      6.95 o 
  -1  20   1        6.26        4.94      6.09 o 
   0  20   1        0.52       -6.83      4.56 o 
   1  20   1        0.07       -5.11      4.78 o 
   2  20   1      432.13      422.12     13.79 o 
   3  20   1       74.68       75.95     12.83 o 
   4  20   1       36.91       36.43      7.99 o 
   5  20   1        3.32       -3.24      6.63 o 
   6  20   1       27.14       45.74      9.35 o 
   7  20   1        0.15       -6.93      8.87 o 
  -8  21   1        0.59       -4.16     10.06 o 
  -7  21   1       41.55       33.76     11.19 o 
  -6  21   1        0.35        3.05      8.90 o 
  -5  21   1        2.97       -8.64      5.76 o 
  -4  21   1       18.70        2.61      6.05 o 
  -3  21   1       33.74       26.36      8.63 o 
  -2  21   1       80.49       73.30     10.15 o 
  -1  21   1        4.50       -2.62      5.85 o 
   0  21   1       50.27       58.52      9.25 o 
   1  21   1        4.58        4.01      6.24 o 
   2  21   1       52.56       68.91      8.77 o 
   3  21   1        6.93        3.62      6.09 o 
   4  21   1       17.39       21.74      7.45 o 
   5  21   1        2.24       -2.36      6.80 o 
   6  21   1        2.13        3.02      7.82 o 
   7  21   1       68.08       86.32     14.44 o 
  -7  22   1        0.01       -1.49      8.73 o 
  -6  22   1       12.27        7.26      8.55 o 
  -5  22   1        0.15       -6.65      7.37 o 
  -4  22   1        4.23       -2.34      6.67 o 
  -3  22   1        5.65        1.91      7.48 o 
  -2  22   1      255.58      264.90     13.48 o 
  -1  22   1        3.83        3.16      6.99 o 
   0  22   1       40.40       41.09     12.04 o 
   1  22   1      260.92      254.54     13.51 o 
   2  22   1       42.45       55.85      8.57 o 
   3  22   1      138.90      128.33     11.41 o 
   4  22   1       14.21        9.90      7.29 o 
   5  22   1       12.43        6.93      7.57 o 
   6  22   1       59.70       60.48     12.01 o 
  -7  23   1        0.06       -8.55      8.58 o 
  -6  23   1        0.79       -2.39      9.21 o 
  -5  23   1        2.00        0.83     10.62 o 
  -4  23   1        2.57       -3.17      7.42 o 
  -3  23   1      222.67      255.63     17.35 o 
  -2  23   1       54.02       64.53     10.44 o 
  -1  23   1        1.61       -7.43      8.88 o 
   0  23   1       16.72        7.76      9.75 o 
   1  23   1      193.74      223.68     17.52 o 
   2  23   1       72.59       84.01     11.81 o 
   3  23   1      103.92       97.53     10.65 o 
   4  23   1      115.46      111.07     11.47 o 
   5  23   1       31.53       17.73      7.93 o 
   6  23   1        3.75        1.48      9.55 o 
  -6  24   1       40.08       35.93     13.68 o 
  -5  24   1       68.29       62.29     25.22 o 
  -4  24   1       28.72       24.98      9.60 o 
  -3  24   1        0.02       -2.81      7.28 o 
  -2  24   1      119.56      156.75     14.39 o 
  -1  24   1      280.23      273.25     18.73 o 
   0  24   1       46.79       57.66     14.12 o 
   1  24   1       27.21       37.54     12.28 o 
   2  24   1       31.60       23.94      9.13 o 
   3  24   1        2.64        1.91      8.56 o 
   4  24   1      132.78      134.14     12.84 o 
   5  24   1       13.44       14.77      8.48 o 
   6  24   1        1.65       -1.79     12.92 o 
  -6  25   1        6.24        9.66     12.19 o 
  -5  25   1        1.43       -3.36     10.82 o 
  -4  25   1       28.75       26.36      9.77 o 
  -3  25   1        2.66        1.86      7.72 o 
  -2  25   1      804.71      825.40     30.29 o 
  -1  25   1      380.61      371.35     21.47 o 
   0  25   1      127.49      142.86     17.56 o 
   1  25   1        9.78       11.28     11.85 o 
   2  25   1       72.40       69.49     11.49 o 
   3  25   1       18.80       20.11      9.63 o 
   4  25   1       25.67        7.82      9.46 o 
   5  25   1        1.43       -4.35      7.94 o 
  -5  26   1        3.65       -6.81     22.05 o 
  -4  26   1        2.78      -10.76      7.97 o 
  -3  26   1       58.97       90.82     21.36 o 
  -2  26   1       51.23       82.73     15.20 o 
  -1  26   1       91.73      109.47     16.48 o 
   0  26   1        7.65        6.58     11.19 o 
   1  26   1        0.59       -1.41     14.55 o 
   2  26   1        5.65      -14.39      9.59 o 
   3  26   1       65.27       54.62     11.65 o 
   4  26   1        2.99       -6.15      8.72 o 
  -4  27   1       31.62       31.90     11.56 o 
  -3  27   1        5.29       17.19     12.05 o 
  -2  27   1        0.21       23.13     11.95 o 
  -1  27   1      332.83      349.17     21.97 o 
   0  27   1      201.93      217.43     21.67 o 
   1  27   1        0.99       -0.90     10.85 o 
   2  27   1       98.32      107.70     17.44 o 
   3  27   1        9.75       11.26      9.93 o 
  -3  28   1       87.25       56.78     14.87 o 
  -2  28   1       14.38       17.61     13.05 o 
  -1  28   1       36.78       69.58     25.79 o 
   0  28   1       28.61       35.90     16.67 o 
   1  28   1        0.02       -3.89     11.31 o 
   2  28   1       41.97       60.84     15.66 o 
  -1  29   1       18.72       -2.15     19.46 o 
   0  29   1        3.29       12.33     11.84 o 
 -11   0   2       68.65       74.99     20.68 o 
 -10   0   2        5.74       14.92     14.45 o 
  -9   0   2      161.17      144.41     15.48 o 
  -8   0   2       19.35       13.28      7.73 o 
  -7   0   2       17.20        8.81      6.24 o 
  -6   0   2      139.73      173.28     20.97 o 
  -5   0   2      664.13      706.80     24.09 o 
  -4   0   2      267.33      232.28      9.72 o 
  -3   0   2      226.35      215.48      4.94 o 
  -2   0   2      107.74      121.25      4.05 o 
  -1   0   2    20148.63    19493.02    212.52 o 
   0   0   2     1512.03     1530.77     27.96 o 
   1   0   2    18093.75    16707.46    186.35 o 
   2   0   2      111.74       93.03      8.41 o 
   3   0   2       75.19       79.62     10.67 o 
   4   0   2      773.09      705.93     25.50 o 
   5   0   2       25.71       19.83      9.26 o 
   6   0   2       57.06       79.62     15.77 o 
   7   0   2      105.25       76.79     17.76 o 
   8   0   2       77.22       96.81     20.59 o 
   9   0   2       37.78       19.17     14.83 o 
 -11   1   2       14.55       14.75     10.29 o 
 -10   1   2        0.05        3.60      9.85 o 
  -9   1   2        1.33       -3.91      6.65 o 
  -8   1   2       29.02       23.08      5.92 o 
  -7   1   2       63.31       66.08      6.85 o 
  -6   1   2      232.09      254.12      8.41 o 
  -5   1   2     2744.04     3081.47     28.86 o 
  -4   1   2      116.84      109.53      5.40 o 
  -3   1   2      245.02      220.32      4.67 o 
  -2   1   2      575.40      577.13      8.72 o 
  -1   1   2     2745.54     2822.21     27.74 o 
   0   1   2     2560.70     2442.72     26.92 o 
   2   1   2       10.92        6.41      3.60 o 
   3   1   2       25.12       30.80      5.23 o 
   4   1   2      304.54      282.67     11.88 o 
   5   1   2        2.81        5.34      5.61 o 
   6   1   2      120.31      142.32     13.62 o 
   7   1   2        2.52        9.95      7.92 o 
   8   1   2      846.06      917.46     29.48 o 
   9   1   2       25.09       18.75     10.45 o 
 -11   2   2        0.97       -7.98     10.48 o 
 -10   2   2       87.30       90.22     11.64 o 
  -9   2   2       74.37       67.99     10.46 o 
  -8   2   2       98.01      106.41      8.64 o 
  -7   2   2       17.39        9.84      4.51 o 
  -6   2   2        3.07        6.77      3.96 o 
  -5   2   2       35.08       71.69      8.85 o 
  -4   2   2     3337.64     3507.74     21.85 o 
  -3   2   2      898.23      933.42      9.99 o 
  -2   2   2      291.85      273.19      5.76 o 
  -1   2   2     5741.65     5697.75     62.57 o 
   0   2   2      357.96      342.48      7.44 o 
   1   2   2    10970.42    10878.23    167.89 o 
   2   2   2      154.44      141.55      7.08 o 
   3   2   2      782.13      811.43     17.21 o 
   4   2   2      216.03      205.08     14.78 o 
   5   2   2     1035.22     1052.17     24.39 o 
   6   2   2       32.33       25.82      8.03 o 
   7   2   2       79.27       73.08     31.55 o 
   8   2   2        0.36        3.51      8.53 o 
   9   2   2        5.97       -2.65      9.67 o 
 -11   3   2       27.04       26.99     12.19 o 
 -10   3   2        0.76        1.25      7.33 o 
  -9   3   2      108.35      107.02     12.34 o 
  -8   3   2       26.98       17.14      8.94 o 
  -7   3   2       18.39       16.82      4.94 o 
  -6   3   2      259.38      254.38      7.74 o 
  -5   3   2     1922.54     1993.85     16.09 o 
  -4   3   2       47.30       63.81     12.15 o 
  -3   3   2     1570.71     1591.15     17.18 o 
  -2   3   2       70.86       58.17      3.52 o 
  -1   3   2     4226.32     3955.49     27.66 o 
   0   3   2     3176.35     3477.18     29.26 o 
   1   3   2    17571.76    17834.02    286.28 o 
   2   3   2      102.94      116.23      6.54 o 
   3   3   2     1505.14     1504.67     42.74 o 
   4   3   2      111.82       92.47     13.79 o 
   5   3   2      153.00      169.00     10.82 o 
   6   3   2       44.75       26.10      7.96 o 
   7   3   2      215.20      246.54     16.75 o 
   8   3   2      208.49      245.94     19.82 o 
   9   3   2      110.98       74.71     20.68 o 
 -11   4   2        0.71       -1.29     10.37 o 
 -10   4   2        9.51       -5.96      7.23 o 
  -9   4   2      103.84       97.63     11.75 o 
  -8   4   2       20.74       14.33      6.74 o 
  -7   4   2      358.29      346.43     10.58 o 
  -6   4   2       36.14       43.43      3.83 o 
  -5   4   2     2877.56     3049.29     21.58 o 
  -4   4   2       95.76       86.46      5.59 o 
  -3   4   2      253.57      285.99      5.00 o 
  -2   4   2     3219.59     3091.75     20.77 o 
  -1   4   2       15.78       38.92      4.22 o 
   0   4   2    31478.16    30259.36    163.31 o 
   1   4   2     6259.69     6213.77     59.32 o 
   2   4   2       96.91       97.58      5.56 o 
   3   4   2      215.82      218.73      8.06 o 
   4   4   2      347.27      313.77     18.98 o 
   5   4   2       24.75       34.48      7.29 o 
   6   4   2       52.09       43.70      9.05 o 
   7   4   2       18.07       25.77      9.26 o 
   8   4   2      273.43      265.54     13.30 o 
   9   4   2       29.27       20.78     16.53 o 
 -11   5   2        3.49       -6.94      9.90 o 
 -10   5   2       22.25        2.38      7.77 o 
  -9   5   2      333.93      297.41     14.44 o 
  -8   5   2        1.36       -1.86      6.05 o 
  -7   5   2       50.33       56.05     12.26 o 
  -6   5   2       44.35       52.47      4.02 o 
  -5   5   2     1225.35     1264.91     12.50 o 
  -4   5   2      291.54      285.10      5.27 o 
  -3   5   2      408.85      386.35      6.35 o 
  -2   5   2     1640.31     1507.09     13.19 o 
  -1   5   2       79.86       89.22      5.75 o 
   0   5   2    94069.99    90998.21   1163.42 o 
   1   5   2     1196.48     1133.88     12.94 o 
   2   5   2      156.19      165.84      6.31 o 
   3   5   2     1076.25     1031.77     29.83 o 
   4   5   2        0.48        4.10      3.95 o 
   5   5   2       31.68       22.59      5.45 o 
   6   5   2       49.05       43.05      7.09 o 
   7   5   2      178.27      194.09     13.85 o 
   8   5   2        4.25        5.77      7.92 o 
   9   5   2       45.82       42.60     19.36 o 
 -11   6   2       10.64       -0.14     14.97 o 
 -10   6   2       65.29       69.42     11.60 o 
  -9   6   2       83.93       93.40     25.71 o 
  -8   6   2      216.45      200.39     12.36 o 
  -7   6   2      106.34      113.71      8.22 o 
  -6   6   2      175.21      188.00      5.61 o 
  -5   6   2       66.21       80.67      4.43 o 
  -4   6   2     1444.89     1513.21     14.81 o 
  -3   6   2     2276.47     2344.72     18.65 o 
  -2   6   2      149.63      142.52      4.38 o 
  -1   6   2        3.31       -2.74      2.76 o 
   0   6   2     5826.61     5733.51     67.37 o 
   1   6   2      821.40      845.09     10.80 o 
   2   6   2     2564.88     2654.20     23.73 o 
   3   6   2      372.53      406.87     12.83 o 
   4   6   2      681.83      704.09     17.09 o 
   5   6   2      779.35      811.71     30.51 o 
   6   6   2       68.06       76.36      8.64 o 
   7   6   2       33.13       50.93     16.81 o 
   8   6   2        3.11        5.09     14.07 o 
   9   6   2       54.88       24.94     16.53 o 
  10   6   2        8.88       13.88     15.87 o 
 -11   7   2        6.39        6.68     10.47 o 
 -10   7   2       15.79        9.32     10.44 o 
  -9   7   2       14.78        8.23      7.51 o 
  -8   7   2     1137.59     1167.81     25.29 o 
  -7   7   2        3.75        1.57      4.35 o 
  -6   7   2      229.95      215.64      6.95 o 
  -5   7   2      138.93      142.70      9.38 o 
  -4   7   2     3390.74     3316.51     25.16 o 
  -3   7   2     2255.67     2230.48     18.68 o 
  -2   7   2       52.07       43.66      3.44 o 
  -1   7   2    10173.88    10345.07     56.18 o 
   0   7   2      164.69      148.97      4.56 o 
   1   7   2      799.01      834.46     10.70 o 
   2   7   2      940.19      947.63     32.02 o 
   3   7   2       12.80       10.65      4.03 o 
   4   7   2       21.78       46.18     14.17 o 
   5   7   2      390.47      391.46     12.34 o 
   6   7   2      348.98      389.05     17.94 o 
   7   7   2       18.91       14.32      9.11 o 
   8   7   2       87.28      101.13     13.99 o 
   9   7   2       16.79       14.55     16.34 o 
 -11   8   2       22.63       29.11     13.23 o 
 -10   8   2        7.46       12.26     10.77 o 
  -9   8   2      105.33      110.00     12.35 o 
  -8   8   2      362.26      370.49     15.24 o 
  -7   8   2       50.13       40.13      6.77 o 
  -6   8   2      291.09      276.74      9.45 o 
  -5   8   2      188.53      192.23      6.17 o 
  -4   8   2     1437.47     1501.55     15.80 o 
  -3   8   2     1085.94     1164.54     14.96 o 
  -2   8   2      384.57      394.75      8.17 o 
  -1   8   2        4.17        0.87      2.31 o 
   0   8   2        9.87        7.58      2.36 o 
   1   8   2       13.56       15.93      4.22 o 
   2   8   2      535.36      535.82     14.85 o 
   3   8   2       28.65       45.55      6.16 o 
   4   8   2       26.32       18.47      4.93 o 
   5   8   2      809.99      840.96     24.45 o 
   6   8   2       79.72       96.83     19.65 o 
   7   8   2        0.26       -7.75     11.38 o 
   8   8   2        8.60        0.04      9.06 o 
 -11   9   2        7.94        4.29     11.87 o 
 -10   9   2       83.18       85.83     15.09 o 
  -9   9   2       52.11       39.25     12.32 o 
  -8   9   2       42.45       54.99      8.24 o 
  -7   9   2        4.45        0.77      4.61 o 
  -6   9   2       27.22       26.98      5.54 o 
  -5   9   2        4.69        4.20      3.17 o 
  -4   9   2       38.39       51.48      4.54 o 
  -3   9   2      249.48      265.60      6.72 o 
  -2   9   2     2279.03     2268.19     19.47 o 
  -1   9   2     1465.58     1460.06     14.57 o 
   0   9   2      419.76      423.99      7.11 o 
   1   9   2      924.35      865.86     18.57 o 
   2   9   2     1112.40     1178.61     20.01 o 
   3   9   2        0.05       -3.65      3.69 o 
   4   9   2        0.17       -8.36      5.57 o 
   5   9   2       63.10       84.53     16.72 o 
   6   9   2       28.95       34.40     15.35 o 
   7   9   2       53.71       67.22     12.84 o 
   8   9   2        7.82        4.78      8.92 o 
 -11  10   2       23.10       15.09     12.56 o 
 -10  10   2        3.90        3.05     12.66 o 
  -9  10   2       85.06       62.56     21.35 o 
  -8  10   2       63.88       65.38     10.55 o 
  -7  10   2       36.02       33.20      6.46 o 
  -6  10   2      153.66      163.05     11.38 o 
  -5  10   2        6.14        1.43      3.13 o 
  -4  10   2      487.26      438.70     11.25 o 
  -3  10   2     2421.01     2442.37     25.22 o 
  -2  10   2      117.57      116.84      8.54 o 
  -1  10   2     2892.99     2802.51     22.33 o 
   0  10   2     1134.90     1139.21     12.34 o 
   1  10   2      929.29     1003.84     36.20 o 
   2  10   2      414.04      430.06     24.94 o 
   3  10   2       26.02       19.79      5.72 o 
   4  10   2       15.54       13.46      5.61 o 
   5  10   2      134.16      137.97     13.59 o 
   6  10   2       18.45       44.77     14.55 o 
   7  10   2      332.97      307.16     24.65 o 
   8  10   2        0.22       -7.84     11.62 o 
   9  10   2        0.92        0.09     12.00 o 
 -10  11   2       75.55       74.40     23.19 o 
  -9  11   2      118.34      134.38     33.15 o 
  -8  11   2      827.05      812.12     22.46 o 
  -7  11   2       77.51       77.33      8.23 o 
  -6  11   2       28.33       31.16      5.88 o 
  -5  11   2      105.19      110.50      6.55 o 
  -4  11   2       25.72       27.15      4.09 o 
  -3  11   2      270.14      304.46      7.64 o 
  -2  11   2      586.60      609.60     10.10 o 
  -1  11   2      765.52      718.10     10.51 o 
   0  11   2        3.05        0.80      2.56 o 
   1  11   2      337.59      313.10      8.51 o 
   2  11   2       11.83        6.53      5.81 o 
   3  11   2       80.84       60.54      7.66 o 
   4  11   2       99.36       95.36      9.87 o 
   5  11   2       31.45       30.06      9.08 o 
   6  11   2      145.51      206.91     17.16 o 
   7  11   2      125.87      126.56     21.06 o 
   8  11   2       11.06       13.03     13.22 o 
   9  11   2        6.43        9.54     13.79 o 
 -10  12   2       40.83       53.05     14.09 o 
  -9  12   2       17.87       21.39     11.03 o 
  -8  12   2       64.18      108.24     12.60 o 
  -7  12   2      171.64      191.52     13.76 o 
  -6  12   2       97.16      104.85      8.57 o 
  -5  12   2      414.55      408.98      9.63 o 
  -4  12   2       21.53       15.14      3.86 o 
  -3  12   2     2887.38     3052.35     26.02 o 
  -2  12   2      717.33      777.88     11.70 o 
  -1  12   2      114.46      135.38      5.65 o 
   0  12   2      271.38      286.21      8.65 o 
   1  12   2      121.62      142.15      7.19 o 
   2  12   2        6.70       -3.62      3.95 o 
   3  12   2       40.07       34.67      6.66 o 
   4  12   2       77.01       77.41      8.98 o 
   5  12   2      128.27      111.63     10.74 o 
   6  12   2       18.97       12.07     12.56 o 
   7  12   2       43.20       52.65     11.45 o 
   8  12   2       40.82       37.50     15.96 o 
   9  12   2        6.65        9.12     10.39 o 
 -10  13   2        0.29       -3.24     10.01 o 
  -9  13   2       14.39       15.77     10.59 o 
  -8  13   2      968.76      966.56     25.15 o 
  -7  13   2      292.39      256.15     14.20 o 
  -6  13   2       17.06       24.24      7.23 o 
  -5  13   2      725.48      736.54     17.45 o 
  -4  13   2       30.63       26.90      4.48 o 
  -3  13   2       47.12       69.74      5.50 o 
  -2  13   2     1591.23     1552.96     17.39 o 
  -1  13   2       97.51       85.00      7.71 o 
   0  13   2      238.76      220.10      7.56 o 
   1  13   2        7.73        8.00      3.88 o 
   2  13   2      138.43      161.07     16.95 o 
   3  13   2      285.92      239.39     11.12 o 
   4  13   2        6.18       -1.58      5.25 o 
   5  13   2       49.82       41.39      8.53 o 
   6  13   2        0.05      -10.81      7.20 o 
   7  13   2        0.08        3.24      8.71 o 
   8  13   2       67.77       56.48     18.32 o 
   9  13   2        3.28        8.51     11.76 o 
 -10  14   2       13.23        8.50     11.94 o 
  -9  14   2       11.98        2.20     10.89 o 
  -8  14   2      248.95      285.92     15.08 o 
  -7  14   2      132.39      172.51     19.36 o 
  -6  14   2      141.04      158.47     13.02 o 
  -5  14   2        6.09        1.24      4.89 o 
  -4  14   2       63.60       66.39      5.81 o 
  -3  14   2      305.67      284.53      8.11 o 
  -2  14   2       11.40        7.27      3.51 o 
  -1  14   2      658.61      650.95     10.92 o 
   0  14   2      113.37      130.78      9.46 o 
   1  14   2       22.69       18.27      4.47 o 
   2  14   2      137.29      158.95     11.02 o 
   3  14   2      247.19      233.60     11.39 o 
   4  14   2        1.95       -0.52      5.78 o 
   5  14   2        1.30       -4.33      6.62 o 
   6  14   2       18.74       23.20     11.24 o 
   7  14   2       24.05       26.89     15.63 o 
   8  14   2       11.53        3.31     14.45 o 
 -10  15   2       21.32       10.78     11.71 o 
  -9  15   2       23.71       11.93     11.39 o 
  -8  15   2      381.22      378.51     24.12 o 
  -7  15   2      139.88      152.65     14.17 o 
  -6  15   2        2.17       -1.75      9.81 o 
  -5  15   2       42.24       44.92      6.87 o 
  -4  15   2      124.95      139.89      9.40 o 
  -3  15   2      227.20      229.95      7.63 o 
  -2  15   2        4.11       -1.39      4.12 o 
  -1  15   2       22.07       19.52      4.35 o 
   0  15   2       32.65       30.27      5.24 o 
   1  15   2        2.30        7.46      4.26 o 
   2  15   2      113.77       98.40      9.71 o 
   3  15   2       11.05       14.81      6.38 o 
   4  15   2       91.51       77.45      9.96 o 
   5  15   2        2.29       -6.68      7.24 o 
   6  15   2        0.27        0.14      8.85 o 
   7  15   2       69.95       80.40     14.34 o 
   8  15   2        1.46       -2.93     15.49 o 
  -9  16   2        0.53       -4.95      7.75 o 
  -8  16   2        0.34        9.49      8.63 o 
  -7  16   2      311.07      302.83     22.89 o 
  -6  16   2       24.48       29.82      8.63 o 
  -5  16   2      237.29      231.13     10.04 o 
  -4  16   2      140.68      157.14     10.82 o 
  -3  16   2        4.92       -3.33      3.89 o 
  -2  16   2      399.31      384.72      9.41 o 
  -1  16   2       54.88       55.84      7.11 o 
   0  16   2        6.02       -0.35      3.87 o 
   1  16   2       72.28       81.46      7.42 o 
   2  16   2       96.45       92.15     15.82 o 
   3  16   2       50.68       28.72     10.91 o 
   4  16   2      261.07      231.59     15.01 o 
   5  16   2       53.85       39.11      9.12 o 
   6  16   2       14.99       11.07     10.39 o 
   7  16   2       24.73       24.77     11.74 o 
   8  16   2       36.76       25.22     18.89 o 
  -9  17   2        8.27       -7.90      7.64 o 
  -8  17   2       82.08       89.42     12.64 o 
  -7  17   2       46.11       72.38     17.62 o 
  -6  17   2      144.49      161.21     14.78 o 
  -5  17   2        0.55       -8.54      5.69 o 
  -4  17   2        2.14       -4.75      4.59 o 
  -3  17   2       26.90       28.52      6.83 o 
  -2  17   2       51.86       73.41      8.47 o 
  -1  17   2      290.93      274.29     10.47 o 
   0  17   2        0.06       -3.96      4.24 o 
   1  17   2      190.26      203.59     12.06 o 
   2  17   2      729.75      679.85     18.82 o 
   3  17   2      204.39      220.89     13.73 o 
   4  17   2      154.25      167.11     13.75 o 
   5  17   2        1.76       -9.43      6.28 o 
   6  17   2       63.25       77.32     11.65 o 
   7  17   2        0.01       -8.18     10.34 o 
   8  17   2        0.06       -3.28     10.75 o 
  -9  18   2        9.49       -8.96      8.41 o 
  -8  18   2        4.17       -6.96      8.45 o 
  -7  18   2       30.63       40.04     10.75 o 
  -6  18   2        2.30       14.44      7.99 o 
  -5  18   2        1.50       -1.60      6.35 o 
  -4  18   2        3.97       -0.86      5.24 o 
  -3  18   2       74.40       81.94      7.97 o 
  -2  18   2      509.94      505.65     18.83 o 
  -1  18   2        4.47        7.86      5.05 o 
   0  18   2        1.31       -1.43      4.64 o 
   1  18   2      145.83      185.20     12.71 o 
   2  18   2       13.90       21.38      7.31 o 
   3  18   2       15.35        8.87      7.25 o 
   4  18   2       69.29       58.96     11.29 o 
   5  18   2      164.91      198.17     15.50 o 
   6  18   2       43.03       47.26     10.88 o 
   7  18   2        0.50       -6.89     15.49 o 
  -9  19   2        4.83        5.23      9.47 o 
  -8  19   2        4.75       -4.21      8.21 o 
  -7  19   2       63.64       68.55     13.87 o 
  -6  19   2       85.03       81.25     11.40 o 
  -5  19   2      138.66      149.37     13.24 o 
  -4  19   2       32.91       43.03      7.40 o 
  -3  19   2       60.62       65.52      8.00 o 
  -2  19   2      129.27      173.18     12.51 o 
  -1  19   2        5.80        7.49      5.26 o 
   0  19   2      128.35      127.97     10.63 o 
   1  19   2      157.83      178.98     14.00 o 
   2  19   2       38.76       32.91      8.61 o 
   3  19   2       15.78       23.59      7.92 o 
   4  19   2        1.19       -2.64      6.86 o 
   5  19   2      103.21       92.60     12.17 o 
   6  19   2        2.66       10.23      9.02 o 
   7  19   2       38.63       35.61     20.68 o 
  -8  20   2        0.56      -10.76      8.18 o 
  -7  20   2       53.74       44.80     11.15 o 
  -6  20   2        3.30      -10.57      7.04 o 
  -5  20   2       59.12       52.07     10.36 o 
  -4  20   2       81.69       81.03      8.97 o 
  -3  20   2      468.71      430.19     16.02 o 
  -2  20   2      302.01      270.97     13.63 o 
  -1  20   2       10.25        5.43      7.18 o 
   0  20   2        3.38        2.76      6.64 o 
   1  20   2        2.37        3.19      7.13 o 
   2  20   2      116.43      157.09     13.40 o 
   3  20   2      196.18      204.68     15.24 o 
   4  20   2      281.72      273.67     16.49 o 
   5  20   2       32.35       15.80      8.54 o 
   6  20   2       32.81       39.78     11.96 o 
   7  20   2        4.31       -8.89      8.52 o 
  -8  21   2       11.13       -0.01      9.30 o 
  -7  21   2      301.13      298.77     16.68 o 
  -6  21   2        2.14        3.35      8.21 o 
  -5  21   2       32.13       31.71      9.11 o 
  -4  21   2      108.04      151.26     24.97 o 
  -3  21   2       82.04       79.71     10.42 o 
  -2  21   2       61.39       63.60     10.30 o 
  -1  21   2       43.64       43.21      9.72 o 
   0  21   2      203.36      220.88     30.08 o 
   1  21   2      302.47      307.76     14.72 o 
   2  21   2      183.72      254.91     16.75 o 
   3  21   2      368.45      352.24     16.47 o 
   4  21   2        0.33        1.62      7.59 o 
   5  21   2       82.11       65.39     11.62 o 
   6  21   2        2.08       -0.91      9.19 o 
  -7  22   2       17.02       28.26     11.64 o 
  -6  22   2        3.41       10.17      9.01 o 
  -5  22   2       35.68       33.19      9.61 o 
  -4  22   2        2.39       -6.12      6.91 o 
  -3  22   2      111.03      139.96     12.89 o 
  -2  22   2       21.27       10.89      8.11 o 
  -1  22   2      139.20      166.08     17.43 o 
   0  22   2      195.26      243.09     20.39 o 
   1  22   2      942.14      916.94     24.28 o 
   2  22   2       17.98       16.98      8.73 o 
   3  22   2      296.95      295.72     16.23 o 
   4  22   2       42.65       42.57     10.76 o 
   5  22   2       26.76       15.93     12.28 o 
   6  22   2        0.00       -3.75      7.64 o 
  -7  23   2       14.43        1.94     10.05 o 
  -6  23   2        0.63      -10.63      8.28 o 
  -5  23   2        7.52        1.37     12.09 o 
  -4  23   2       34.83       23.21      8.76 o 
  -3  23   2        2.08        7.06      7.66 o 
  -2  23   2       56.17       77.73     13.20 o 
  -1  23   2      120.34      154.28     17.93 o 
   0  23   2      265.39      281.09     19.84 o 
   1  23   2      121.90      148.36     16.96 o 
   2  23   2        6.64        3.60      9.17 o 
   3  23   2       61.09       71.99     16.87 o 
   4  23   2       11.64       -3.28      8.28 o 
   5  23   2       24.71       20.35      8.45 o 
  -6  24   2        4.98        4.96     15.11 o 
  -5  24   2       32.32       28.20     12.73 o 
  -4  24   2       61.71       76.42     18.61 o 
  -3  24   2      148.72      165.41     14.68 o 
  -2  24   2      149.19      192.72     19.53 o 
  -1  24   2       25.38       23.14     11.32 o 
   0  24   2        2.61       10.44     16.58 o 
   1  24   2       63.55       60.33     10.54 o 
   2  24   2        0.67        4.32     10.11 o 
   3  24   2       33.69       20.75      8.93 o 
   4  24   2       16.40        6.54      7.73 o 
   5  24   2        2.19        1.04      8.07 o 
  -6  25   2        0.68       -6.17     11.29 o 
  -5  25   2        0.22       -8.98     10.27 o 
  -4  25   2        1.04      -10.61     10.39 o 
  -3  25   2        6.80        9.13     13.15 o 
  -2  25   2        0.95        9.52     20.12 o 
  -1  25   2       17.37       10.89     11.39 o 
   0  25   2        0.83       -6.35      9.21 o 
   1  25   2        6.10       21.11     11.08 o 
   2  25   2        0.80       10.02      9.16 o 
   3  25   2        0.10      -10.62      7.92 o 
   4  25   2       17.94        9.95      8.38 o 
  -5  26   2        0.08       -1.35     10.54 o 
  -4  26   2       41.64       17.54     11.52 o 
  -3  26   2        6.10        0.95     16.20 o 
  -2  26   2       25.87       21.78     11.56 o 
  -1  26   2        0.34      -14.66      9.77 o 
   0  26   2       47.76       38.05     13.25 o 
   1  26   2       17.05       22.85     11.90 o 
   2  26   2       31.58       24.78     10.44 o 
   3  26   2        2.37       -5.31      8.42 o 
   4  26   2        0.25        5.88      9.29 o 
  -4  27   2       29.37       28.07     13.41 o 
  -3  27   2        0.44        4.84     12.56 o 
  -2  27   2       55.86       75.38     15.48 o 
  -1  27   2        0.07      -12.85      8.57 o 
   0  27   2        3.32       -2.19     11.15 o 
   1  27   2        8.37        2.77     12.89 o 
   2  27   2       40.51       28.47     13.08 o 
   3  27   2       43.01       42.14     13.02 o 
  -3  28   2       90.51      102.32     18.00 o 
  -2  28   2        9.77       21.48     12.59 o 
  -1  28   2        0.24        3.28     11.61 o 
   0  28   2       27.05       11.19     12.45 o 
   1  28   2       41.35       36.32     14.23 o 
 -11   1   3       13.70       -3.22      9.67 o 
 -10   1   3      207.71      231.56     20.83 o 
  -9   1   3      360.09      291.25     11.94 o 
  -8   1   3       42.44       47.55      9.74 o 
  -7   1   3        3.29        1.91      4.06 o 
  -6   1   3      269.51      265.32      8.93 o 
  -5   1   3      254.92      273.56      6.47 o 
  -4   1   3       31.09       32.59      3.18 o 
  -3   1   3      947.30      944.93     13.50 o 
  -2   1   3        6.30        3.23      2.62 o 
  -1   1   3    12651.66    12782.41    175.57 o 
   0   1   3      190.83      143.75      7.67 o 
   1   1   3      165.04      155.87     10.39 o 
   2   1   3       82.58       91.57      8.35 o 
   3   1   3      293.56      304.44     20.68 o 
   4   1   3      488.34      498.14     21.39 o 
   5   1   3        3.16        4.08      5.71 o 
   6   1   3      396.39      345.41     21.02 o 
   7   1   3      190.09      209.57     13.43 o 
   8   1   3       85.14       74.70     10.57 o 
   9   1   3       14.45        3.12      9.07 o 
 -11   2   3       16.14        5.04     10.58 o 
 -10   2   3        3.07       -5.67      6.90 o 
  -9   2   3       26.96       28.65      9.92 o 
  -8   2   3        3.91       -3.95      4.43 o 
  -7   2   3      333.46      311.31     10.24 o 
  -6   2   3       49.85       45.36      8.62 o 
  -5   2   3     2059.22     2205.12     19.95 o 
  -4   2   3      860.33      845.27     10.73 o 
  -3   2   3     1053.32     1073.79     10.36 o 
  -2   2   3       78.57       71.55      7.85 o 
  -1   2   3      883.49      948.22     41.26 o 
   0   2   3      529.82      509.97     14.54 o 
   1   2   3     1151.40     1170.27     66.02 o 
   2   2   3      137.90      118.14     13.08 o 
   3   2   3      314.46      326.47     26.59 o 
   4   2   3       84.38      128.42     29.52 o 
   5   2   3        0.56       -4.80      5.37 o 
   6   2   3       54.55       52.40      8.95 o 
   7   2   3      363.24      309.62     14.47 o 
   8   2   3      474.77      346.74     15.66 o 
   9   2   3       22.41       23.23     12.00 o 
 -11   3   3        0.03       -9.79      9.44 o 
 -10   3   3      109.35      109.10     12.81 o 
  -9   3   3       46.04       38.19      9.57 o 
  -8   3   3       15.15        6.33      5.45 o 
  -7   3   3      311.02      313.46     10.37 o 
  -6   3   3       96.42       96.88      5.80 o 
  -5   3   3     1646.43     1755.75     22.16 o 
  -4   3   3      489.43      489.51      8.44 o 
  -3   3   3       56.26       71.92      4.91 o 
  -2   3   3     1224.08     1198.84     14.11 o 
  -1   3   3     8845.48     8607.65    109.48 o 
   0   3   3     3567.69     3802.88     34.15 o 
   1   3   3     3104.49     3153.95     59.76 o 
   2   3   3       69.16       92.25      8.13 o 
   3   3   3      180.31      222.80     10.67 o 
   4   3   3        5.95       -3.87      4.81 o 
   5   3   3      283.73      284.52     13.35 o 
   6   3   3      389.67      306.41     29.61 o 
   7   3   3     1310.43     1128.68     51.00 o 
   8   3   3        8.98        9.45     10.20 o 
   9   3   3        0.18       -4.19      7.00 o 
 -11   4   3       54.29       44.86     12.93 o 
 -10   4   3      315.21      286.37     15.19 o 
  -9   4   3      591.60      553.10     18.75 o 
  -8   4   3       26.44       21.32      7.18 o 
  -7   4   3       74.17       86.48      7.62 o 
  -6   4   3       62.16       79.98      5.52 o 
  -5   4   3      187.36      198.14     10.33 o 
  -4   4   3      699.31      676.43     11.50 o 
  -3   4   3        4.73        1.43      2.73 o 
  -2   4   3     1153.24     1176.87     19.71 o 
  -1   4   3     6404.53     6351.98     71.61 o 
   0   4   3       57.53       64.53      7.99 o 
   1   4   3     3826.01     3945.83     56.87 o 
   2   4   3      268.81      263.58      9.03 o 
   3   4   3     3291.98     3440.95     94.40 o 
   4   4   3        0.11       -6.19      4.13 o 
   5   4   3       72.25       79.57     14.69 o 
   6   4   3      168.31      144.11     11.39 o 
   7   4   3      276.01      230.56     19.36 o 
   8   4   3        8.56       17.28      8.25 o 
   9   4   3        6.24       -3.20      7.74 o 
 -11   5   3        0.13       -2.78      8.20 o 
 -10   5   3       12.09       17.72      8.79 o 
  -9   5   3      147.78      141.15     15.01 o 
  -8   5   3        0.40        0.26      6.26 o 
  -7   5   3      269.69      253.83      8.15 o 
  -6   5   3       14.64       10.02      3.47 o 
  -5   5   3        0.32       -3.65      2.58 o 
  -4   5   3      798.25      847.28     13.30 o 
  -3   5   3      429.45      467.40      9.45 o 
  -2   5   3       96.00      112.68      6.69 o 
  -1   5   3       62.75       68.21      4.98 o 
   0   5   3     1738.14     1682.02     20.30 o 
   1   5   3      126.94      108.70      6.41 o 
   2   5   3      825.53      816.75     19.83 o 
   3   5   3       66.95       95.08      7.64 o 
   4   5   3        0.44       -0.21      4.36 o 
   5   5   3       19.70       20.07      5.62 o 
   6   5   3        0.82        3.07      5.13 o 
   7   5   3       38.69       57.14     10.31 o 
   8   5   3      178.43      148.08     14.92 o 
   9   5   3        0.42        1.48      6.98 o 
 -11   6   3       13.45       12.07      8.88 o 
 -10   6   3      118.24      132.82     15.89 o 
  -9   6   3       13.63       13.37      8.10 o 
  -8   6   3      437.31      406.86     15.63 o 
  -7   6   3       90.62       87.78      7.45 o 
  -6   6   3      265.84      282.64      7.86 o 
  -5   6   3      307.62      303.98      8.88 o 
  -4   6   3      641.96      738.67     28.83 o 
  -3   6   3      455.03      438.15      7.56 o 
  -2   6   3        8.20       -2.40      2.19 o 
  -1   6   3      177.90      182.53      5.37 o 
   0   6   3      307.41      282.95      8.29 o 
   1   6   3       80.62       97.04      6.58 o 
   2   6   3      447.98      474.26     11.47 o 
   3   6   3        7.09       12.12      4.59 o 
   4   6   3        0.08       -5.84      3.89 o 
   5   6   3        5.79        5.78      5.12 o 
   6   6   3      372.32      347.30     22.15 o 
   7   6   3       20.76       20.94      8.56 o 
   8   6   3        7.41        5.31      8.00 o 
   9   6   3        6.25       -4.34     10.58 o 
 -11   7   3        1.05      -12.10      9.65 o 
 -10   7   3        4.61      -10.32      6.88 o 
  -9   7   3      122.55      134.80     13.17 o 
  -8   7   3      134.62      127.54     18.55 o 
  -7   7   3       15.18       11.69      4.95 o 
  -6   7   3       35.76       37.43      5.50 o 
  -5   7   3      321.59      340.57      8.72 o 
  -4   7   3       33.61       69.49     17.72 o 
  -3   7   3        3.47       13.55      2.99 o 
  -2   7   3      155.31      157.41      5.21 o 
  -1   7   3       15.66        8.68      2.71 o 
   0   7   3        0.38       -1.22      2.75 o 
   1   7   3        0.03       -2.15      3.16 o 
   2   7   3     1790.10     1850.80     24.59 o 
   3   7   3       25.58       22.73      8.16 o 
   4   7   3      232.90      242.73     13.96 o 
   5   7   3       26.30       25.83      8.72 o 
   6   7   3      115.91      120.81     14.88 o 
   7   7   3        5.01       13.15      8.44 o 
   8   7   3       80.14       99.09     14.08 o 
   9   7   3       34.32       15.11     12.75 o 
 -11   8   3       15.43       13.19     11.82 o 
 -10   8   3        0.48       -1.61      9.22 o 
  -9   8   3        6.04        1.26     11.09 o 
  -8   8   3       68.74       91.83     11.14 o 
  -7   8   3        0.04       -6.38      4.25 o 
  -6   8   3        0.00       -3.13      3.69 o 
  -5   8   3      540.22      551.92     10.59 o 
  -4   8   3        4.05        0.73      2.74 o 
  -3   8   3      197.17      206.24      6.15 o 
  -2   8   3      352.71      394.59     11.72 o 
  -1   8   3      160.71      148.94      5.31 o 
   0   8   3      549.23      516.16      9.66 o 
   1   8   3       66.42       86.41      5.35 o 
   2   8   3      730.64      822.32     49.12 o 
   3   8   3       23.00       20.61      5.13 o 
   4   8   3       19.89       26.10      7.96 o 
   5   8   3        6.23       -8.21     10.63 o 
   6   8   3      101.21      116.36     13.98 o 
   7   8   3       11.37        1.75      8.05 o 
   8   8   3      161.39      173.11     17.62 o 
   9   8   3        3.63       -2.46     13.13 o 
 -11   9   3        1.09      -14.07      9.38 o 
 -10   9   3        2.31       -8.86      9.61 o 
  -9   9   3        3.97       -5.21      6.80 o 
  -8   9   3     1291.01     1327.51     27.98 o 
  -7   9   3       56.38       59.91      7.12 o 
  -6   9   3       35.84       33.64      5.91 o 
  -5   9   3       76.57       72.97      4.92 o 
  -4   9   3        0.49       -3.73      2.49 o 
  -3   9   3     1217.91     1318.51     15.18 o 
  -2   9   3     1288.60     1437.28     15.65 o 
  -1   9   3      660.61      635.48      9.95 o 
   0   9   3      285.58      280.71      6.71 o 
   1   9   3      107.94      143.75      6.16 o 
   2   9   3      176.26      195.98      6.70 o 
   3   9   3      470.76      512.56     35.94 o 
   4   9   3      512.69      529.23     62.34 o 
   5   9   3      133.53      120.53     30.65 o 
   6   9   3        0.25        2.50      7.65 o 
   7   9   3       30.33       18.61      9.84 o 
   8   9   3        0.00       -2.99      8.73 o 
   9   9   3       17.61       24.18     14.17 o 
 -11  10   3        0.44       -9.05     19.79 o 
 -10  10   3       58.37       50.81     20.87 o 
  -9  10   3        3.11        0.27      9.75 o 
  -8  10   3        1.07       13.01     14.59 o 
  -7  10   3       12.07        2.31      7.21 o 
  -6  10   3      970.36      941.25     17.47 o 
  -5  10   3       48.59       59.68      5.07 o 
  -4  10   3       37.08       44.24      4.47 o 
  -3  10   3        0.04        0.79      3.03 o 
  -2  10   3       19.48       35.23      4.22 o 
  -1  10   3      120.89      148.96      5.64 o 
   0  10   3      841.92      788.61     11.02 o 
   1  10   3     2265.64     2255.62     22.22 o 
   2  10   3       88.06       80.96      6.30 o 
   3  10   3      422.46      466.18     18.18 o 
   4  10   3      701.45      730.00     23.41 o 
   5  10   3        4.21       -1.01      7.72 o 
   6  10   3        0.22      -10.04      7.59 o 
   7  10   3       86.86       91.10     14.43 o 
   8  10   3        0.34       -4.48      9.14 o 
   9  10   3        1.40        6.33     13.13 o 
 -11  11   3        2.65        2.72     12.47 o 
 -10  11   3       11.12        3.66     12.00 o 
  -9  11   3        8.60       12.10     10.62 o 
  -8  11   3      214.83      239.97     18.07 o 
  -7  11   3       55.24       48.99      7.58 o 
  -6  11   3       13.43       13.23      5.35 o 
  -5  11   3        0.72       -3.95      3.95 o 
  -4  11   3      750.70      762.13     12.16 o 
  -3  11   3      567.49      583.33     10.55 o 
  -2  11   3       92.61       90.31      5.77 o 
  -1  11   3       23.21       23.97      3.77 o 
   0  11   3     3049.07     3074.53     24.92 o 
   1  11   3        9.91        6.76      3.00 o 
   2  11   3        0.00       -2.69      4.55 o 
   3  11   3      502.58      465.14     15.07 o 
   4  11   3        2.30        1.44      7.08 o 
   5  11   3      152.26      198.05     32.73 o 
   6  11   3      288.96      255.07     23.57 o 
   7  11   3       79.44       76.51     21.58 o 
   8  11   3        2.98       -0.54      9.38 o 
 -10  12   3       32.54       49.67     14.45 o 
  -9  12   3       10.47        4.09     17.19 o 
  -8  12   3      227.95      264.92     16.92 o 
  -7  12   3       27.98       21.02      6.61 o 
  -6  12   3       65.19       65.64      8.99 o 
  -5  12   3        5.30        1.60      4.34 o 
  -4  12   3        6.25        8.62      3.61 o 
  -3  12   3        0.98       -3.47      3.00 o 
  -2  12   3      102.60      111.19      6.39 o 
  -1  12   3      160.80      155.12      6.19 o 
   0  12   3        2.58       -4.25      2.87 o 
   1  12   3        1.65       -0.26      4.53 o 
   2  12   3      413.64      375.63     13.24 o 
   3  12   3        5.11       -0.93      5.02 o 
   4  12   3       74.08       70.48     21.96 o 
   5  12   3       36.35       29.56     14.83 o 
   6  12   3        4.21       -5.63      7.71 o 
   7  12   3       92.00      105.75     15.41 o 
   8  12   3        5.20        1.18      9.94 o 
 -10  13   3        0.00       -7.81     10.02 o 
  -9  13   3        0.91       -5.37     12.70 o 
  -8  13   3       14.20       11.16      8.09 o 
  -7  13   3       31.63       44.25      9.43 o 
  -6  13   3      860.19      878.98     17.79 o 
  -5  13   3       64.59       65.20      9.08 o 
  -4  13   3      219.55      210.44      7.40 o 
  -3  13   3        2.70       -1.45      3.39 o 
  -2  13   3       54.88       67.67      5.52 o 
  -1  13   3      105.07      109.16      6.24 o 
   0  13   3      247.18      196.26      6.19 o 
   1  13   3       11.08       12.66      5.46 o 
   2  13   3      342.45      313.54     12.56 o 
   3  13   3      130.53       92.25      9.93 o 
   4  13   3       37.17       42.75     10.18 o 
   5  13   3       49.03       54.61     12.01 o 
   6  13   3        0.38       -2.81      8.67 o 
   7  13   3       23.17       20.02     11.68 o 
   8  13   3        0.24        4.13     10.38 o 
 -10  14   3        2.40        0.05     11.56 o 
  -9  14   3       19.62       -6.54     10.02 o 
  -8  14   3      153.40      194.71     15.56 o 
  -7  14   3      268.19      277.80     14.56 o 
  -6  14   3      431.21      419.17     15.62 o 
  -5  14   3        9.96        1.69      4.74 o 
  -4  14   3      203.48      190.23      7.66 o 
  -3  14   3        5.69        0.80      3.60 o 
  -2  14   3        3.27        1.94      3.39 o 
  -1  14   3        6.70        3.89      3.47 o 
   0  14   3       26.76       15.41      4.82 o 
   1  14   3      943.44      920.11     24.17 o 
   2  14   3      497.36      480.58     19.42 o 
   3  14   3      489.51      471.85     16.21 o 
   4  14   3      271.00      270.29     13.46 o 
   5  14   3       15.09       -4.87      8.17 o 
   6  14   3      155.73      142.84     27.77 o 
   7  14   3        3.78       -0.43     10.10 o 
   8  14   3       21.87       10.86     15.21 o 
 -10  15   3        0.03       -4.16     10.29 o 
  -9  15   3       14.63       15.21     12.22 o 
  -8  15   3      333.01      317.69     16.06 o 
  -7  15   3      751.48      766.39     22.19 o 
  -6  15   3        1.25       14.32      7.21 o 
  -5  15   3      332.61      322.99     11.13 o 
  -4  15   3      100.86      110.35      7.97 o 
  -3  15   3     1323.33     1311.91     17.63 o 
  -2  15   3      159.39      156.17      7.21 o 
  -1  15   3       75.13       72.26      8.30 o 
   0  15   3      125.94      131.43      8.65 o 
   1  15   3        0.10        1.06      5.70 o 
   2  15   3      360.50      333.83     13.60 o 
   3  15   3        7.71        5.53      8.83 o 
   4  15   3      126.25      138.52     12.98 o 
   5  15   3       79.65       69.54     24.37 o 
   6  15   3       32.16       33.19     11.75 o 
   7  15   3        8.16        9.45     16.58 o 
   8  15   3        3.55       14.92     17.28 o 
 -10  16   3        0.78       -9.09     10.66 o 
  -9  16   3        1.44      -13.35      9.35 o 
  -8  16   3        3.43       -1.57      8.01 o 
  -7  16   3      122.74      165.56     14.74 o 
  -6  16   3     1083.08     1118.85     25.96 o 
  -5  16   3        0.00       -5.50      6.18 o 
  -4  16   3      622.98      646.84     17.74 o 
  -3  16   3      122.52      159.72      8.40 o 
  -2  16   3       40.11       45.93      5.47 o 
  -1  16   3       12.77        7.17      4.81 o 
   0  16   3       19.64       24.19      5.48 o 
   1  16   3       70.84       79.96      9.47 o 
   2  16   3      185.40      181.49     12.96 o 
   3  16   3       14.14       21.35      8.31 o 
   4  16   3       30.24       10.45      7.48 o 
   5  16   3        0.84        4.91      8.98 o 
   6  16   3       18.38        3.52      9.51 o 
   7  16   3       41.67       49.87     13.93 o 
  -9  17   3       41.63       32.40     13.38 o 
  -8  17   3       11.31       -5.59      7.97 o 
  -7  17   3       67.09       80.02     11.88 o 
  -6  17   3      479.74      494.08     18.02 o 
  -5  17   3       34.50       38.22      8.16 o 
  -4  17   3       26.90       35.01      6.56 o 
  -3  17   3        6.39        7.72      4.47 o 
  -2  17   3        1.65       -2.89      4.58 o 
  -1  17   3      159.48      179.41     10.53 o 
   0  17   3      120.46      139.83     13.22 o 
   1  17   3       32.75       34.68      7.81 o 
   2  17   3       30.53       26.59      7.88 o 
   3  17   3      366.42      316.41     14.62 o 
   4  17   3        0.49       -4.39      6.64 o 
   5  17   3        1.50      -10.20      6.80 o 
   6  17   3       12.29       21.51     10.63 o 
   7  17   3        0.01       -6.81     16.10 o 
  -9  18   3        0.67       -5.31     13.79 o 
  -8  18   3       16.61        7.64      8.55 o 
  -7  18   3      467.57      475.97     18.84 o 
  -6  18   3       33.06       44.02      9.65 o 
  -5  18   3      183.54      215.09     14.99 o 
  -4  18   3        2.02       -0.35      5.24 o 
  -3  18   3      120.71      141.90      8.63 o 
  -2  18   3      207.23      187.68      9.72 o 
  -1  18   3      344.19      338.00     11.74 o 
   0  18   3      132.78      150.94     10.35 o 
   1  18   3      883.46      852.70     21.92 o 
   2  18   3      214.87      212.22     14.93 o 
   3  18   3      133.10      139.42     13.12 o 
   4  18   3       89.89       81.66     11.54 o 
   5  18   3        3.64       -8.50      6.73 o 
   6  18   3       11.88       14.18     11.03 o 
   7  18   3        0.15       -7.04     16.62 o 
  -9  19   3       17.04      -14.39     10.77 o 
  -8  19   3      125.65      132.58     14.73 o 
  -7  19   3      209.84      268.66     18.28 o 
  -6  19   3       91.43       98.45     12.26 o 
  -5  19   3       68.50       63.95     10.34 o 
  -4  19   3        6.87        5.94      5.88 o 
  -3  19   3      179.05      197.06     17.15 o 
  -2  19   3       34.05       38.91      7.30 o 
  -1  19   3        9.21        8.43      5.78 o 
   0  19   3      256.91      249.19     13.77 o 
   1  19   3       29.55       45.23     15.27 o 
   2  19   3        1.28       -2.13      7.07 o 
   3  19   3        7.93        0.73      7.25 o 
   4  19   3      234.24      229.50     16.76 o 
   5  19   3       26.34        6.85      8.46 o 
   6  19   3        0.13       -2.90     21.44 o 
  -8  20   3      111.37      138.69     23.18 o 
  -7  20   3        0.05       -4.98      8.18 o 
  -6  20   3       85.40       99.97     13.26 o 
  -5  20   3       52.98       63.09     10.25 o 
  -4  20   3       52.97       58.93      9.75 o 
  -3  20   3       80.06       94.12     15.80 o 
  -2  20   3     1155.64     1234.80     49.50 o 
  -1  20   3     1992.44     2023.38     35.35 o 
   0  20   3      125.84      146.98     13.14 o 
   1  20   3       51.52       60.56     10.64 o 
   2  20   3      152.18      159.57     13.76 o 
   3  20   3       42.23       30.25      9.65 o 
   4  20   3        0.50      -10.88      7.25 o 
   5  20   3        2.46        2.16      8.64 o 
   6  20   3        0.20       -0.12     10.29 o 
  -8  21   3       30.65       33.98     10.67 o 
  -7  21   3       50.54       77.48     12.95 o 
  -6  21   3        8.26        9.10      8.27 o 
  -5  21   3       71.86       77.08     31.26 o 
  -4  21   3       28.07       16.96     10.29 o 
  -3  21   3        0.14       -3.24      7.06 o 
  -2  21   3      262.55      296.47     14.97 o 
  -1  21   3      530.85      577.29     22.80 o 
   0  21   3      184.96      206.43     15.44 o 
   1  21   3        3.39       -7.20      7.04 o 
   2  21   3       45.65       32.65      9.87 o 
   3  21   3       27.52        7.18      8.21 o 
   4  21   3       25.14       11.87      8.91 o 
   5  21   3        2.43        5.96      9.35 o 
   6  21   3        4.88        5.98     12.25 o 
  -7  22   3       87.56       96.37     15.44 o 
  -6  22   3       16.29       16.49     11.64 o 
  -5  22   3       13.83        1.46     10.47 o 
  -4  22   3       33.13       17.28     10.82 o 
  -3  22   3       45.93       34.09      9.16 o 
  -2  22   3      226.34      233.95     13.97 o 
  -1  22   3      401.40      427.18     21.51 o 
   0  22   3      209.65      274.12     17.35 o 
   1  22   3        2.03        0.68      8.39 o 
   2  22   3        2.66       -5.22      7.18 o 
   3  22   3       47.35       29.02     13.65 o 
   4  22   3       27.71       18.53     10.00 o 
   5  22   3       29.50       28.76     12.50 o 
  -7  23   3        0.04       -1.91      8.97 o 
  -6  23   3       71.45       74.45     16.22 o 
  -5  23   3       27.01       37.56     13.05 o 
  -4  23   3       35.96       36.50     13.46 o 
  -3  23   3       39.86       27.63     12.08 o 
  -2  23   3        2.19       -3.78      7.54 o 
  -1  23   3      179.42      185.69     30.13 o 
   0  23   3       86.47       85.32     14.99 o 
   1  23   3       27.36       27.41      9.50 o 
   2  23   3        9.19       -2.96      7.77 o 
   3  23   3       28.96       31.52     10.27 o 
   4  23   3        1.86       -7.26      8.41 o 
   5  23   3       15.59       23.62     10.73 o 
  -6  24   3       13.10        9.48     11.73 o 
  -5  24   3      153.10      143.98     18.73 o 
  -4  24   3        4.97      -10.29      9.58 o 
  -3  24   3      110.78      136.56     13.93 o 
  -2  24   3       93.45      112.81     15.66 o 
  -1  24   3        0.51       -3.07     11.90 o 
   0  24   3        4.07       19.60     11.23 o 
   1  24   3       26.04       17.90     11.52 o 
   2  24   3        0.84       -6.29      7.99 o 
   3  24   3       27.63       25.10      9.84 o 
   4  24   3       14.39       13.04     10.16 o 
  -6  25   3        3.22       -8.66     10.86 o 
  -5  25   3        0.11       -5.07     10.66 o 
  -4  25   3        0.87       -4.62     11.05 o 
  -3  25   3        4.24       -3.96      7.72 o 
  -2  25   3       60.27       34.71     12.85 o 
  -1  25   3       49.50       46.26     13.49 o 
   0  25   3       70.59       75.05     15.48 o 
   1  25   3       39.42       26.17     18.84 o 
   2  25   3        0.02       -6.05      9.29 o 
   3  25   3       12.54       -6.29      8.77 o 
  -5  26   3       25.24       21.36     13.15 o 
  -4  26   3        0.77      -15.48     10.32 o 
  -3  26   3       32.33       45.34     13.34 o 
  -2  26   3        9.30        4.75     11.40 o 
  -1  26   3        0.11       -0.07     10.64 o 
   0  26   3       18.43       -0.10     10.91 o 
   1  26   3        9.90      -12.33     10.23 o 
   2  26   3        0.34       -0.77     11.55 o 
   3  26   3        3.97       10.38     12.40 o 
  -4  27   3        2.39      -15.11     10.85 o 
  -3  27   3       49.10       57.99     23.14 o 
  -2  27   3        9.43       17.76     12.21 o 
  -1  27   3       15.56        8.39     11.92 o 
   0  27   3        1.23        0.02     10.20 o 
   1  27   3       40.75       32.47     14.97 o 
   2  27   3        4.55       -5.65     11.37 o 
  -2  28   3        0.00       13.00     12.15 o 
  -1  28   3       21.52       41.01     14.21 o 
   0  28   3        4.22       -1.97     11.29 o 
 -12   0   4       66.51       35.23     19.74 o 
 -11   0   4        0.26        0.76     15.02 o 
 -10   0   4       26.29       -3.31     13.51 o 
  -9   0   4      323.70      308.72     17.45 o 
  -8   0   4       95.62       99.65     12.42 o 
  -7   0   4      120.25      151.45     24.98 o 
  -6   0   4      292.52      266.76     13.16 o 
  -5   0   4     2502.54     2587.46     47.23 o 
  -4   0   4        4.74        9.04      3.25 o 
  -3   0   4      482.49      509.37     12.33 o 
  -2   0   4       19.28        9.89      4.21 o 
  -1   0   4       37.33       45.34     10.39 o 
   0   0   4     1992.86     2086.24     43.64 o 
   1   0   4       43.87       47.60     10.67 o 
   2   0   4      359.59      378.09     19.65 o 
   3   0   4     2547.66     2605.44     57.05 o 
   4   0   4        8.03       10.96      9.54 o 
   5   0   4       75.07       81.42     15.21 o 
   6   0   4        0.11      -10.86      8.41 o 
   7   0   4       80.19      115.80     18.23 o 
   8   0   4       52.52       48.93     14.45 o 
 -12   1   4        0.19       -7.98     14.17 o 
 -11   1   4        1.34      -10.86      9.92 o 
 -10   1   4       75.47       96.21     17.33 o 
  -9   1   4       17.49       11.91      6.57 o 
  -8   1   4      183.14      200.74     11.92 o 
  -7   1   4       82.78       97.71      9.79 o 
  -6   1   4      127.91      165.54      9.11 o 
  -5   1   4        9.12       36.89     16.33 o 
  -4   1   4        0.46       -0.50      2.08 o 
  -3   1   4     1650.21     1595.04     15.11 o 
  -2   1   4      143.96      133.64      6.39 o 
  -1   1   4      305.05      274.79     11.06 o 
   0   1   4      120.47      123.41      8.25 o 
   1   1   4        3.36        2.93      8.93 o 
   2   1   4      247.03      226.99     13.88 o 
   3   1   4      616.02      671.44     19.56 o 
   4   1   4      215.32      228.14     12.55 o 
   5   1   4       57.47       68.54     10.57 o 
   6   1   4       15.86       14.55      7.83 o 
   7   1   4      213.07      210.88     14.95 o 
   8   1   4       31.91       39.01     13.32 o 
   9   1   4        0.48       -0.85     10.48 o 
 -11   2   4        2.32        0.12      9.98 o 
 -10   2   4        5.47        2.63      8.16 o 
  -9   2   4        4.19       -2.28      6.34 o 
  -8   2   4      132.38      175.14     16.37 o 
  -7   2   4        0.31       -3.07      4.05 o 
  -6   2   4      174.15      178.70      6.07 o 
  -5   2   4      466.83      480.66     11.51 o 
  -4   2   4      358.40      350.00      8.06 o 
  -3   2   4      493.10      506.78      9.96 o 
  -2   2   4      159.33      140.34      6.63 o 
  -1   2   4      580.55      540.41     11.97 o 
   0   2   4        0.39        6.17      4.73 o 
   1   2   4       25.68       31.28      6.55 o 
   2   2   4       40.39       54.11      8.04 o 
   3   2   4      281.43      303.64     13.47 o 
   4   2   4        1.34        1.32      6.25 o 
   5   2   4       35.81       40.67      9.40 o 
   6   2   4       23.78       23.74      8.51 o 
   7   2   4        0.28        2.56      7.00 o 
   8   2   4       67.23       88.12     16.91 o 
   9   2   4       57.34       35.42     13.13 o 
 -11   3   4       54.64       41.17     13.18 o 
 -10   3   4        5.62        5.18      8.20 o 
  -9   3   4      131.02      157.76     22.51 o 
  -8   3   4       45.31       41.35     10.87 o 
  -7   3   4       21.73       18.55      5.32 o 
  -6   3   4      145.96      153.36      6.51 o 
  -5   3   4      371.60      370.70      8.19 o 
  -4   3   4     2662.41     2759.77     21.16 o 
  -3   3   4     1500.81     1615.39     22.97 o 
  -2   3   4       42.49       43.27      5.18 o 
  -1   3   4     2681.61     2804.93     29.96 o 
   0   3   4      253.69      238.83      8.58 o 
   1   3   4      446.48      383.15     11.14 o 
   2   3   4      194.23      214.76     11.09 o 
   3   3   4      175.29      190.09     14.55 o 
   4   3   4       97.39      113.95     16.20 o 
   5   3   4      264.99      253.44     13.88 o 
   6   3   4        3.09        4.16      7.67 o 
   7   3   4        8.60       25.69     12.09 o 
   8   3   4       76.79       60.07     16.62 o 
 -11   4   4        2.95       -3.28      8.44 o 
 -10   4   4       52.44       53.20     10.68 o 
  -9   4   4      393.78      383.20     16.43 o 
  -8   4   4       15.15       14.37      6.15 o 
  -7   4   4       82.00       86.19      7.74 o 
  -6   4   4      245.56      256.08      7.96 o 
  -5   4   4        2.15        1.95      3.62 o 
  -4   4   4       59.06       79.43      6.11 o 
  -3   4   4      741.49      716.88     17.57 o 
  -2   4   4       45.38       57.70      6.95 o 
  -1   4   4      413.82      428.34     11.04 o 
   0   4   4       12.58        6.46      4.22 o 
   1   4   4      662.86      576.93     15.84 o 
   2   4   4     1289.18     1397.48     34.12 o 
   3   4   4      257.36      272.56     14.97 o 
   4   4   4      180.44      173.95     12.36 o 
   5   4   4       39.84       38.51      9.21 o 
   6   4   4       21.35       20.12      8.44 o 
   7   4   4       11.69       10.54      8.45 o 
   8   4   4      108.06      103.26     13.79 o 
 -11   5   4       87.87      100.50     13.52 o 
 -10   5   4       20.44       14.96      8.81 o 
  -9   5   4        7.79       -8.39      6.83 o 
  -8   5   4       70.88       87.58     10.82 o 
  -7   5   4       18.54       16.12      5.33 o 
  -6   5   4       39.27       37.89      5.31 o 
  -5   5   4       24.07       27.25      5.37 o 
  -4   5   4       17.46       11.84      3.96 o 
  -3   5   4     3457.86     3726.30     32.37 o 
  -2   5   4        2.34        3.91      3.55 o 
  -1   5   4     2388.40     2432.44     27.82 o 
   0   5   4       79.28       87.36      7.08 o 
   1   5   4     2254.30     2228.68     40.50 o 
   2   5   4      596.06      624.83     15.86 o 
   3   5   4      129.49      148.46     10.40 o 
   4   5   4        0.72       -0.55      5.06 o 
   5   5   4      125.58      125.51     11.97 o 
   6   5   4       13.14        5.50      7.67 o 
   7   5   4      258.24      254.91     16.22 o 
   8   5   4        0.04       15.34      8.80 o 
 -11   6   4        7.22       -7.31      8.75 o 
 -10   6   4       17.47       15.18     10.96 o 
  -9   6   4      137.26      123.93     13.25 o 
  -8   6   4      166.37      159.66     13.70 o 
  -7   6   4        0.04       -5.59      5.24 o 
  -6   6   4       31.45       41.62      5.64 o 
  -5   6   4      992.09      975.63     15.98 o 
  -4   6   4      800.88      769.61     13.71 o 
  -3   6   4     1471.59     1629.48     20.00 o 
  -2   6   4       10.59       13.51      4.15 o 
  -1   6   4     1241.96     1278.55     21.85 o 
   0   6   4      800.92      735.42     14.62 o 
   1   6   4      958.40      958.07     17.47 o 
   2   6   4     1079.44     1117.83     19.79 o 
   3   6   4        9.03        9.16      5.31 o 
   4   6   4      162.03      183.25     10.86 o 
   5   6   4        0.22       -3.13      6.70 o 
   6   6   4       91.26      102.60     13.31 o 
   7   6   4      234.06      249.39     19.22 o 
   8   6   4       25.90       24.34      9.91 o 
 -11   7   4        0.09       -1.61      8.76 o 
 -10   7   4      147.37      128.93     13.83 o 
  -9   7   4      232.03      225.81     15.09 o 
  -8   7   4       99.80      108.15     14.45 o 
  -7   7   4       37.47       40.91      6.30 o 
  -6   7   4       12.20        8.98      4.51 o 
  -5   7   4      677.99      714.81     14.04 o 
  -4   7   4      441.75      445.34     10.78 o 
  -3   7   4     2148.97     2301.89     24.81 o 
  -2   7   4     2629.97     2578.90     25.98 o 
  -1   7   4      886.45      850.90     15.78 o 
   0   7   4     1186.76     1173.12     18.84 o 
   1   7   4     1775.16     1820.66     24.81 o 
   2   7   4      254.57      262.79      9.98 o 
   3   7   4      105.69      132.24     11.89 o 
   4   7   4       60.02       70.88     11.39 o 
   5   7   4       10.46        7.29      8.35 o 
   6   7   4       15.97       24.63      9.43 o 
   7   7   4       17.65       27.66     10.10 o 
   8   7   4      125.08      164.41     17.64 o 
 -11   8   4       16.81       -3.36     11.22 o 
 -10   8   4        1.08       -4.73      7.87 o 
  -9   8   4      237.46      261.99     16.09 o 
  -8   8   4      833.43      801.20     21.90 o 
  -7   8   4       61.80       67.84      7.62 o 
  -6   8   4      115.31      144.18      9.20 o 
  -5   8   4        0.18       -1.01      3.82 o 
  -4   8   4       18.09        4.83      3.05 o 
  -3   8   4     1062.91     1114.00     14.89 o 
  -2   8   4     3898.78     4109.60     40.85 o 
  -1   8   4      100.05       98.98      6.58 o 
   0   8   4     1465.58     1472.88     21.64 o 
   1   8   4     5148.28     5146.49     80.62 o 
   2   8   4       27.00       21.62      8.10 o 
   3   8   4        0.69       -1.71      6.44 o 
   4   8   4        6.69        6.42      7.62 o 
   5   8   4      278.94      262.76     19.32 o 
   6   8   4       15.01       27.00     10.38 o 
   7   8   4       10.54       -0.07     13.36 o 
   8   8   4       30.60       36.08     11.51 o 
 -11   9   4        3.98       -5.30     10.58 o 
 -10   9   4      113.03      132.90     14.21 o 
  -9   9   4        2.60       -4.88      6.95 o 
  -8   9   4      576.17      533.50     18.50 o 
  -7   9   4      898.48      880.00     17.86 o 
  -6   9   4      308.04      296.98     10.57 o 
  -5   9   4     1606.70     1589.22     23.77 o 
  -4   9   4       62.13       66.05      5.04 o 
  -3   9   4        4.53       12.53      3.59 o 
  -2   9   4      376.86      349.83      8.43 o 
  -1   9   4      451.19      455.74      9.43 o 
   0   9   4     7056.94     6878.16    108.12 o 
   1   9   4      713.40      650.32     14.47 o 
   2   9   4      233.89      230.64      9.26 o 
   3   9   4      115.88      128.37     24.27 o 
   4   9   4       26.03       17.45     11.57 o 
   5   9   4        9.77       12.92      8.58 o 
   6   9   4       52.56       53.99     12.63 o 
   7   9   4        0.53      -11.40      7.60 o 
   8   9   4        3.37       10.92      9.68 o 
 -11  10   4        0.41        2.27     10.88 o 
 -10  10   4        0.48       -6.32     10.54 o 
  -9  10   4       64.31       57.04     10.87 o 
  -8  10   4      199.15      228.95     15.94 o 
  -7  10   4      728.68      703.85     16.41 o 
  -6  10   4      161.03      150.07      9.31 o 
  -5  10   4       61.61       60.45      9.87 o 
  -4  10   4        7.32        5.34      3.32 o 
  -3  10   4      342.18      329.02      8.29 o 
  -2  10   4      505.96      465.62     10.26 o 
  -1  10   4      189.82      200.66      6.96 o 
   0  10   4    11507.04    11330.31     74.51 o 
   1  10   4      943.59      971.83     17.20 o 
   2  10   4      212.71      196.47     19.17 o 
   3  10   4       16.88       12.03      7.98 o 
   4  10   4        2.46       -2.92      7.14 o 
   5  10   4        0.20       -4.09      7.82 o 
   6  10   4       67.96       68.05     13.39 o 
   7  10   4       23.33       23.56     10.93 o 
   8  10   4       17.50       10.76     10.81 o 
 -11  11   4        1.20      -15.74     10.49 o 
 -10  11   4       12.29       -3.87     12.28 o 
  -9  11   4       40.92       33.86     12.49 o 
  -8  11   4       62.45       81.91     15.22 o 
  -7  11   4      464.31      440.08     13.52 o 
  -6  11   4        3.28       -3.26      4.87 o 
  -5  11   4      497.40      498.52     13.04 o 
  -4  11   4      126.59      137.88     12.35 o 
  -3  11   4       52.27       62.85      6.04 o 
  -2  11   4      559.20      582.12     10.94 o 
  -1  11   4       11.74       12.10     10.56 o 
   0  11   4     1029.21     1025.16     20.93 o 
   1  11   4      189.71      186.71     11.14 o 
   2  11   4        6.43        6.04      7.27 o 
   3  11   4       57.78       60.06     10.92 o 
   4  11   4      147.81      157.54     19.83 o 
   5  11   4      216.23      229.93     19.16 o 
   6  11   4       37.81       28.01     14.40 o 
   7  11   4        3.30       -3.78      8.82 o 
   8  11   4       39.61       38.94     13.18 o 
 -10  12   4       16.79       17.67     23.09 o 
  -9  12   4        2.21       -9.68     11.71 o 
  -8  12   4      711.66      707.20     21.28 o 
  -7  12   4      703.61      706.08     17.01 o 
  -6  12   4        1.18       -2.86      5.02 o 
  -5  12   4       94.43       90.15      8.08 o 
  -4  12   4      184.62      164.29      7.10 o 
  -3  12   4      183.82      174.18      7.08 o 
  -2  12   4      190.25      187.95      6.90 o 
  -1  12   4      250.30      223.31      7.34 o 
   0  12   4       37.93       40.00      7.25 o 
   1  12   4       23.34       20.54      6.25 o 
   2  12   4      217.83      219.83     25.93 o 
   3  12   4      141.06      117.95     15.54 o 
   4  12   4        0.50       -7.43      7.22 o 
   5  12   4       89.99       81.50     13.76 o 
   6  12   4       16.58        9.08      9.68 o 
   7  12   4        8.52        3.58      9.51 o 
 -10  13   4        8.08       -4.29     11.03 o 
  -9  13   4        0.01      -13.25      8.83 o 
  -8  13   4      170.85      214.84     34.29 o 
  -7  13   4       40.65       59.89      8.29 o 
  -6  13   4        6.07        8.12      5.88 o 
  -5  13   4        5.58        1.53      4.94 o 
  -4  13   4      200.78      197.59      7.62 o 
  -3  13   4      112.54      134.45      7.55 o 
  -2  13   4      332.79      316.93      8.66 o 
  -1  13   4       82.08      109.33      6.67 o 
   0  13   4       25.20       38.21      7.15 o 
   1  13   4       83.34       60.78      8.54 o 
   2  13   4      221.80      203.25     12.74 o 
   3  13   4        0.33       -6.15      6.94 o 
   4  13   4       12.46        0.24      8.38 o 
   5  13   4      205.86      214.10     19.44 o 
   6  13   4       80.06       85.79     15.38 o 
   7  13   4        0.36      -12.65      8.64 o 
 -10  14   4        3.52       -8.00     10.42 o 
  -9  14   4        0.05       -9.83      9.90 o 
  -8  14   4        0.80        4.85     10.15 o 
  -7  14   4      111.24      150.39     22.83 o 
  -6  14   4       29.50       20.66      7.08 o 
  -5  14   4        8.59       -0.64      4.95 o 
  -4  14   4       50.51       44.63      6.06 o 
  -3  14   4        3.81       -1.34      3.89 o 
  -2  14   4      711.75      654.23     12.35 o 
  -1  14   4      574.16      558.42     16.03 o 
   0  14   4      204.81      183.14     10.61 o 
   1  14   4        1.70        7.43      6.07 o 
   2  14   4      146.81      190.66     13.71 o 
   3  14   4      165.63      199.74     39.86 o 
   4  14   4       49.00       52.95     12.22 o 
   5  14   4        0.06       -4.01      9.33 o 
   6  14   4        4.97       -3.19      9.63 o 
   7  14   4        0.42      -13.88      9.25 o 
 -10  15   4        3.01        3.88     12.32 o 
  -9  15   4       11.36        0.98     11.38 o 
  -8  15   4       96.64       96.85     15.79 o 
  -7  15   4       19.99       21.66      8.34 o 
  -6  15   4        3.32        2.64      5.74 o 
  -5  15   4      118.43      131.64      9.89 o 
  -4  15   4      215.86      197.34     11.60 o 
  -3  15   4      510.83      461.84     11.04 o 
  -2  15   4      175.70      176.50     10.37 o 
  -1  15   4      174.23      183.35      9.69 o 
   0  15   4      545.45      483.36     16.14 o 
   1  15   4      105.49      146.99     12.15 o 
   2  15   4       24.24       13.07      7.58 o 
   3  15   4       35.56       30.47     10.93 o 
   4  15   4       49.58       56.08     12.92 o 
   5  15   4       46.38       22.03     11.08 o 
   6  15   4        1.34       -4.81      9.51 o 
   7  15   4        0.18      -17.71     11.81 o 
 -10  16   4       20.16        2.84     17.52 o 
  -9  16   4        0.82      -14.24      9.50 o 
  -8  16   4      188.97      206.09     16.43 o 
  -7  16   4        1.43        5.52      7.42 o 
  -6  16   4       51.51       52.25     10.93 o 
  -5  16   4       79.79       77.71      8.37 o 
  -4  16   4       74.14       72.47      7.89 o 
  -3  16   4       41.59       28.05      5.41 o 
  -2  16   4       62.79       60.23      7.58 o 
  -1  16   4       55.11       69.86      9.30 o 
   0  16   4       17.95       13.09      5.59 o 
   1  16   4       60.14       49.19     13.24 o 
   2  16   4        0.02       -3.04      6.42 o 
   3  16   4       56.51       62.82     10.42 o 
   4  16   4       31.02       25.49     11.38 o 
   5  16   4      126.65      116.26     33.77 o 
   6  16   4       65.65       70.06     15.12 o 
   7  16   4        6.15        7.23     11.35 o 
  -9  17   4        0.01        0.67     11.14 o 
  -8  17   4       12.66       12.26      9.06 o 
  -7  17   4      552.90      517.65     26.33 o 
  -6  17   4       21.26       13.25      8.82 o 
  -5  17   4       54.88       51.95      9.54 o 
  -4  17   4        0.51       -4.59      5.17 o 
  -3  17   4      432.54      458.71     13.72 o 
  -2  17   4      132.17      135.80     10.25 o 
  -1  17   4      305.94      282.36     11.40 o 
   0  17   4      262.52      250.61     11.06 o 
   1  17   4     1358.02     1295.06     27.57 o 
   2  17   4       18.70        8.93      9.27 o 
   3  17   4        0.97       -5.28      6.96 o 
   4  17   4       35.64       39.46     12.28 o 
   5  17   4        5.27       -4.15     10.05 o 
   6  17   4        9.32        6.48     11.12 o 
  -9  18   4        3.85        0.99     10.50 o 
  -8  18   4       21.81       28.59     10.19 o 
  -7  18   4        3.22        5.48      8.45 o 
  -6  18   4       86.46       92.71     11.84 o 
  -5  18   4       23.20       35.79      8.85 o 
  -4  18   4       67.06       62.25      8.15 o 
  -3  18   4       34.64       25.69      7.01 o 
  -2  18   4      131.16      148.73     10.85 o 
  -1  18   4       58.67       72.59      8.53 o 
   0  18   4      557.34      513.45     15.65 o 
   1  18   4      167.54      157.34     13.82 o 
   2  18   4        0.21       -0.51      6.92 o 
   3  18   4       33.37       26.64      8.99 o 
   4  18   4        3.45       -2.61      9.10 o 
   5  18   4        1.14        9.67     10.68 o 
   6  18   4       19.95       10.23     11.65 o 
  -9  19   4        2.58      -12.53     10.14 o 
  -8  19   4        2.48       -6.86      8.54 o 
  -7  19   4        2.41        1.79     10.98 o 
  -6  19   4        5.35       -0.86      7.90 o 
  -5  19   4      117.35      145.64     14.27 o 
  -4  19   4      236.74      230.55     17.85 o 
  -3  19   4      277.26      259.89     11.49 o 
  -2  19   4      261.22      252.58     13.80 o 
  -1  19   4        7.75       -7.37      6.04 o 
   0  19   4       18.16       18.27      8.72 o 
   1  19   4       42.44       43.61      9.84 o 
   2  19   4      144.08      133.88     13.65 o 
   3  19   4        4.58      -10.89      7.26 o 
   4  19   4       16.46        6.72      9.18 o 
   5  19   4       20.88       14.65     13.65 o 
   6  19   4        3.68        2.28     11.68 o 
  -8  20   4       21.79        5.35      8.61 o 
  -7  20   4        2.75        3.81      8.63 o 
  -6  20   4        0.66       -5.47      7.74 o 
  -5  20   4       15.32       13.16     10.82 o 
  -4  20   4       17.15        5.85      9.88 o 
  -3  20   4        9.33        6.79      7.88 o 
  -2  20   4        7.79        0.72      6.50 o 
  -1  20   4      271.66      234.89     11.97 o 
   0  20   4       46.88       57.58     11.88 o 
   1  20   4       10.64        8.73      7.71 o 
   2  20   4       12.89       -2.39      8.22 o 
   3  20   4        1.48      -11.48      8.31 o 
   4  20   4      177.60      197.12     16.86 o 
   5  20   4       18.07       17.18     11.95 o 
  -8  21   4        7.11       -5.65      8.63 o 
  -7  21   4        1.99       -7.00      8.77 o 
  -6  21   4      107.47      130.87     18.05 o 
  -5  21   4        5.84       -2.12     10.41 o 
  -4  21   4       66.09       51.44     12.92 o 
  -3  21   4        9.80        2.09     11.20 o 
  -2  21   4       20.44       26.36      9.22 o 
  -1  21   4       16.44       13.29      9.63 o 
   0  21   4       96.72       93.19     14.44 o 
   1  21   4       86.12       89.64     12.98 o 
   2  21   4       12.69        8.53      8.67 o 
   3  21   4        1.86       -6.38      7.89 o 
   4  21   4        3.38       -2.38      8.97 o 
   5  21   4        5.48       -6.91     11.99 o 
  -7  22   4       11.11       -2.50     12.15 o 
  -6  22   4       11.26       10.36     11.65 o 
  -5  22   4        0.77      -13.87      9.25 o 
  -4  22   4       83.86       60.77     13.65 o 
  -3  22   4       29.15       25.47      9.21 o 
  -2  22   4        0.57       -5.70      7.70 o 
  -1  22   4      199.61      220.03     16.15 o 
   0  22   4       89.38       78.84     11.69 o 
   1  22   4      115.11      127.07     13.90 o 
   2  22   4       97.06       79.55     17.86 o 
   3  22   4        1.21       -2.67      8.70 o 
   4  22   4       89.93      105.02     14.56 o 
  -7  23   4        9.21        4.47     12.46 o 
  -6  23   4       72.21       72.52     16.72 o 
  -5  23   4       21.72       15.87     12.12 o 
  -4  23   4       53.82       21.06     16.91 o 
  -3  23   4        9.82       -0.56      8.00 o 
  -2  23   4       19.36       24.73     11.85 o 
  -1  23   4        1.15       -4.55      9.79 o 
   0  23   4       13.47       14.19      9.04 o 
   1  23   4      166.99      207.73     17.05 o 
   2  23   4       28.48       23.79     10.22 o 
   3  23   4        0.48       -5.88      8.65 o 
   4  23   4       10.50       12.71     10.54 o 
  -6  24   4        0.01        8.64     12.59 o 
  -5  24   4       37.48       28.67     13.15 o 
  -4  24   4       28.74       25.98     12.18 o 
  -3  24   4       22.29       16.58     11.42 o 
  -2  24   4       23.29       13.80     11.62 o 
  -1  24   4       39.68       28.71     18.13 o 
   0  24   4       44.27       35.97     12.55 o 
   1  24   4       25.90       22.16     10.76 o 
   2  24   4       13.46       -0.47      9.24 o 
   3  24   4       53.93       71.13     13.39 o 
  -5  25   4        1.44       -6.90     10.95 o 
  -4  25   4        1.06       -1.55     11.10 o 
  -3  25   4        6.66       -4.34     16.34 o 
  -2  25   4        1.25        2.79     10.81 o 
  -1  25   4       59.31       68.50     15.49 o 
   0  25   4       53.80       62.75     14.99 o 
   1  25   4        0.15       -9.50     10.27 o 
   2  25   4       37.37       33.80     14.32 o 
  -4  26   4       95.71       78.82     22.15 o 
  -3  26   4        1.95      -12.66     15.96 o 
  -2  26   4        6.72       15.19     12.30 o 
  -1  26   4       88.03      116.02     18.71 o 
   0  26   4        1.56        7.76     12.21 o 
   1  26   4       32.45       45.01     14.83 o 
  -3  27   4        2.91       -8.12     14.07 o 
  -2  27   4       15.23       17.20     12.41 o 
  -1  27   4       10.04       11.10     12.03 o 
   0  27   4        4.60        7.36     11.99 o 
 -11   1   5       13.10        9.23     11.06 o 
 -10   1   5      227.74      253.04     17.73 o 
  -9   1   5      376.96      345.84     13.42 o 
  -8   1   5      198.91      211.89     11.93 o 
  -7   1   5       22.58       22.87      5.84 o 
  -6   1   5      201.42      177.73      8.72 o 
  -5   1   5       18.69       17.63      2.95 o 
  -4   1   5      124.08      125.02      8.53 o 
  -3   1   5       82.48       94.28      5.81 o 
  -2   1   5       60.20       55.15      6.48 o 
  -1   1   5      300.83      293.85     17.38 o 
   0   1   5       10.79       12.07      5.97 o 
   1   1   5     1078.28     1073.69     58.04 o 
   2   1   5     1220.75     1316.37     28.72 o 
   3   1   5      745.39      715.00     22.37 o 
   4   1   5        4.25       -6.78      7.51 o 
   5   1   5        4.51        1.13      7.71 o 
   6   1   5      113.34      135.58     15.32 o 
   7   1   5      161.31      192.96     24.56 o 
   8   1   5      122.64      154.24     23.23 o 
 -11   2   5        1.98       -3.63     10.23 o 
 -10   2   5       38.43       35.15     10.04 o 
  -9   2   5      102.52      114.31     12.92 o 
  -8   2   5      149.99      174.89     11.62 o 
  -7   2   5      174.54      185.98     11.49 o 
  -6   2   5      162.28      172.81      9.48 o 
  -5   2   5      264.96      248.96      7.97 o 
  -4   2   5       18.70       23.36      4.39 o 
  -3   2   5       31.17       29.45      7.57 o 
  -2   2   5      268.87      265.88     10.22 o 
  -1   2   5     1021.28      990.40     26.14 o 
   0   2   5       34.14       31.73      7.47 o 
   1   2   5      272.17      305.41     49.30 o 
   2   2   5      176.19      208.07     12.37 o 
   3   2   5      189.08      171.99     12.18 o 
   4   2   5       18.73       17.88      8.75 o 
   5   2   5       11.97       16.47      9.61 o 
   6   2   5      269.03      249.88     15.92 o 
   7   2   5      437.50      438.91     29.00 o 
   8   2   5        0.08       -2.83     11.62 o 
 -11   3   5        0.05      -11.60      7.74 o 
 -10   3   5       70.50       57.70     11.78 o 
  -9   3   5        4.98       -6.58      7.46 o 
  -8   3   5      518.93      475.18     14.54 o 
  -7   3   5      206.56      224.36     11.71 o 
  -6   3   5       31.45       22.88      8.49 o 
  -5   3   5      330.03      339.30      9.47 o 
  -4   3   5      243.35      222.71      7.85 o 
  -3   3   5      192.74      191.96      8.57 o 
  -2   3   5     1309.31     1428.90     26.99 o 
  -1   3   5        7.66       14.08      4.90 o 
   0   3   5       14.18        5.79      4.87 o 
   1   3   5      343.48      297.31     11.48 o 
   2   3   5        5.22       -7.08      5.58 o 
   3   3   5       56.68       58.53     10.24 o 
   4   3   5       64.51       69.90     11.91 o 
   5   3   5        0.02       -4.79      7.68 o 
   6   3   5        0.05        1.89     12.28 o 
   7   3   5      271.08      223.28     21.91 o 
   8   3   5      211.43      222.41     22.10 o 
 -11   4   5       16.01       13.68     11.38 o 
 -10   4   5       22.37       21.51     11.28 o 
  -9   4   5       62.62       42.93      9.88 o 
  -8   4   5      760.60      749.30     19.88 o 
  -7   4   5       22.19       12.19      8.24 o 
  -6   4   5      489.76      474.56     15.18 o 
  -5   4   5        4.75        5.18      4.02 o 
  -4   4   5       48.36       53.53     10.46 o 
  -3   4   5     1033.50     1108.84     31.57 o 
  -2   4   5      610.27      639.61     15.74 o 
  -1   4   5      822.57      812.58     16.66 o 
   0   4   5      167.13      167.23      9.03 o 
   1   4   5       16.87       15.28     14.72 o 
   2   4   5       42.82       39.09      7.26 o 
   3   4   5      342.96      330.24     13.17 o 
   4   4   5      156.55      178.51     13.15 o 
   5   4   5        8.35       12.46      7.46 o 
   6   4   5       64.68       86.10     27.86 o 
   7   4   5       17.45       36.86     10.55 o 
   8   4   5       12.59       13.30      9.61 o 
 -11   5   5        2.94       -8.49      7.88 o 
 -10   5   5       29.66       14.69     10.70 o 
  -9   5   5      186.35      223.48     27.34 o 
  -8   5   5      161.15      209.96     14.85 o 
  -7   5   5       17.12       10.19      6.64 o 
  -6   5   5      574.51      561.43     13.16 o 
  -5   5   5      113.49      109.75      7.30 o 
  -4   5   5      106.25      105.72      7.37 o 
  -3   5   5        0.56        2.44      4.88 o 
  -2   5   5       81.14       94.69      8.18 o 
  -1   5   5     2932.40     2803.28     50.75 o 
   0   5   5      651.11      587.66     14.58 o 
   1   5   5        1.14       -5.66      5.32 o 
   2   5   5       62.31       70.45     17.23 o 
   3   5   5      122.03      152.87     14.10 o 
   4   5   5       12.78       12.62      6.97 o 
   5   5   5       26.68       21.91     19.83 o 
   6   5   5       64.31       85.90     14.23 o 
   7   5   5       13.21       19.52     10.62 o 
   8   5   5       13.23        7.97     10.20 o 
 -11   6   5        0.66      -10.17      8.03 o 
 -10   6   5        7.93       -3.86      8.04 o 
  -9   6   5      136.70      143.37     14.11 o 
  -8   6   5        9.74       16.25      7.86 o 
  -7   6   5        3.33        1.31      6.30 o 
  -6   6   5      722.54      715.51     14.83 o 
  -5   6   5      736.59      720.11     14.50 o 
  -4   6   5      230.27      236.04      8.67 o 
  -3   6   5      526.97      520.90     11.91 o 
  -2   6   5       63.88       74.59      7.63 o 
  -1   6   5      610.58      489.18     14.54 o 
   0   6   5       92.69       93.84     12.63 o 
   1   6   5      819.18      827.63     17.90 o 
   2   6   5       91.82       98.17     15.68 o 
   3   6   5       68.29      100.15     17.71 o 
   4   6   5      233.42      228.95     15.69 o 
   5   6   5        0.17       -4.73      7.72 o 
   6   6   5       13.02       12.64     10.25 o 
   7   6   5       86.19      105.65     19.69 o 
 -11   7   5        3.03       -0.82      8.67 o 
 -10   7   5       34.45       44.63     16.04 o 
  -9   7   5      157.14      200.63     15.55 o 
  -8   7   5        0.94      -12.14      8.10 o 
  -7   7   5      133.29      147.29     23.97 o 
  -6   7   5        1.82        3.44      4.70 o 
  -5   7   5      642.51      672.64     14.39 o 
  -4   7   5      610.05      650.52     21.17 o 
  -3   7   5       19.84       12.44      4.51 o 
  -2   7   5      203.61      175.97      9.38 o 
  -1   7   5      376.95      378.06     14.77 o 
   0   7   5        0.20        1.73      4.85 o 
   1   7   5      363.29      357.17     12.21 o 
   2   7   5       91.63       98.94      9.36 o 
   3   7   5       26.59       20.13      9.16 o 
   4   7   5        7.54       -1.42      9.92 o 
   5   7   5       18.43       24.59     10.22 o 
   6   7   5      118.22      129.75     16.49 o 
   7   7   5        0.03        8.19     10.22 o 
 -11   8   5        0.13       -6.21      8.41 o 
 -10   8   5       53.00       63.14     11.54 o 
  -9   8   5       41.36       37.22     10.29 o 
  -8   8   5       28.03       29.76      9.40 o 
  -7   8   5        1.68        1.80      6.63 o 
  -6   8   5       95.58       96.96      8.22 o 
  -5   8   5       11.96       -1.65      4.40 o 
  -4   8   5      657.67      662.30     14.18 o 
  -3   8   5      374.75      410.74     11.13 o 
  -2   8   5       97.18      122.09      7.95 o 
  -1   8   5     1636.90     1454.73     23.03 o 
   0   8   5      225.46      209.96     11.78 o 
   1   8   5        4.22        7.55      5.47 o 
   2   8   5      201.21      200.71     10.09 o 
   3   8   5       23.40       14.77      8.24 o 
   4   8   5       27.99       29.69     10.78 o 
   5   8   5        0.48       -0.09      8.35 o 
   6   8   5       26.79       33.70     11.72 o 
   7   8   5       85.83      100.55     16.28 o 
 -11   9   5       10.97        8.65     12.25 o 
 -10   9   5       98.38       96.67     12.90 o 
  -9   9   5        4.40       -5.86      7.71 o 
  -8   9   5      216.15      241.36     16.71 o 
  -7   9   5      192.85      185.94     19.51 o 
  -6   9   5       10.40       15.64      5.62 o 
  -5   9   5       98.93      100.53      8.43 o 
  -4   9   5      150.16      170.79      9.66 o 
  -3   9   5        0.01        0.27      4.12 o 
  -2   9   5       21.23       19.92      5.80 o 
  -1   9   5      601.53      539.60     14.94 o 
   0   9   5        6.56       10.96      5.28 o 
   1   9   5       49.76       55.94     11.65 o 
   2   9   5       81.73       79.24     21.82 o 
   3   9   5      271.75      262.79     28.76 o 
   4   9   5      102.80      136.99     20.31 o 
   5   9   5       10.77        6.53     13.27 o 
   6   9   5        0.00      -10.72     12.94 o 
   7   9   5        2.43       -7.15     10.25 o 
 -11  10   5        1.38       12.88     12.51 o 
 -10  10   5        6.42       -9.10      8.01 o 
  -9  10   5       17.04       -0.93      7.85 o 
  -8  10   5      210.85      216.36     15.78 o 
  -7  10   5      731.09      690.87     20.25 o 
  -6  10   5       42.30       37.80      6.87 o 
  -5  10   5      173.69      191.90     10.30 o 
  -4  10   5       49.27       47.73      6.99 o 
  -3  10   5      495.32      518.32     12.84 o 
  -2  10   5      338.37      346.41     10.45 o 
  -1  10   5      289.38      307.46     11.37 o 
   0  10   5      652.17      613.70     15.07 o 
   1  10   5      118.24      122.58     13.16 o 
   2  10   5       45.65       23.91      9.47 o 
   3  10   5       20.89       28.20     10.27 o 
   4  10   5       28.91       28.17     10.78 o 
   5  10   5        0.38      -12.33      8.22 o 
   6  10   5       57.40       59.00     13.38 o 
   7  10   5        0.16       -4.75      9.66 o 
 -11  11   5        3.39        1.31     12.23 o 
 -10  11   5        5.69        7.29     13.41 o 
  -9  11   5       29.03       25.80      9.32 o 
  -8  11   5       27.42       19.05      8.75 o 
  -7  11   5      358.95      349.67     15.35 o 
  -6  11   5       97.78       81.97      9.12 o 
  -5  11   5      108.47      140.65      9.87 o 
  -4  11   5       51.50       50.63      6.89 o 
  -3  11   5      133.52      155.19      9.82 o 
  -2  11   5      133.37      140.83      8.82 o 
  -1  11   5      145.48      150.45      9.55 o 
   0  11   5      146.77      159.67     14.52 o 
   1  11   5       43.09       37.14      9.66 o 
   2  11   5        4.46        7.65     10.86 o 
   3  11   5       54.06       41.47     11.18 o 
   4  11   5       16.45        3.16     19.88 o 
   5  11   5       14.67        8.58     10.32 o 
   6  11   5        2.62       -4.12     10.01 o 
   7  11   5       39.57       29.97     12.12 o 
 -10  12   5        9.22        4.42     11.16 o 
  -9  12   5       84.78       73.18     11.94 o 
  -8  12   5       15.44       13.98     10.02 o 
  -7  12   5       43.51       56.24      9.28 o 
  -6  12   5        4.53        0.36      5.07 o 
  -5  12   5      348.75      336.10     11.73 o 
  -4  12   5       43.87       41.40      6.69 o 
  -3  12   5      197.30      190.31      7.76 o 
  -2  12   5       99.54      100.06      6.97 o 
  -1  12   5        7.88        1.28      5.04 o 
   0  12   5       54.33       50.76     10.42 o 
   1  12   5       53.10       65.93     11.42 o 
   2  12   5      361.62      344.78     24.27 o 
   3  12   5      164.58      164.81     28.57 o 
   4  12   5       87.90       84.84     24.89 o 
   5  12   5        0.09      -12.01      8.01 o 
   6  12   5        4.99       -6.18     13.74 o 
   7  12   5       13.61       -0.41     10.48 o 
 -10  13   5        0.90       -3.98     15.92 o 
  -9  13   5      115.21      117.69     18.23 o 
  -8  13   5        2.75        5.71      8.36 o 
  -7  13   5       70.15       69.59     10.57 o 
  -6  13   5      146.77      160.27     10.89 o 
  -5  13   5       54.53       66.73     13.16 o 
  -4  13   5        7.27        5.46      5.15 o 
  -3  13   5       91.54      115.80      7.58 o 
  -2  13   5      460.81      428.23     10.65 o 
  -1  13   5        0.64       -6.43      5.18 o 
   0  13   5       43.54       37.98     10.21 o 
   1  13   5      888.33      848.03     48.12 o 
   2  13   5      839.97      801.00     41.04 o 
   3  13   5        1.71       -2.72      8.70 o 
   4  13   5        0.43      -10.73      8.38 o 
   5  13   5       81.93       90.74     15.64 o 
   6  13   5        8.40        0.88     10.91 o 
 -10  14   5        0.14       -4.84     11.03 o 
  -9  14   5        0.13        0.66     10.49 o 
  -8  14   5      398.49      432.05     26.49 o 
  -7  14   5       27.53       27.19      7.58 o 
  -6  14   5        0.97       -0.85      5.86 o 
  -5  14   5       11.72       15.86      6.18 o 
  -4  14   5       18.76       14.36      5.98 o 
  -3  14   5       36.02       29.32      5.35 o 
  -2  14   5       60.71       51.71      6.98 o 
  -1  14   5       31.79       37.68      7.86 o 
   0  14   5      120.32      111.36     14.31 o 
   1  14   5       59.07       74.02     16.34 o 
   2  14   5       25.92       32.99     10.96 o 
   3  14   5      121.90      109.14     20.64 o 
   4  14   5      349.26      312.22     43.02 o 
   5  14   5       13.39       -1.80     17.90 o 
   6  14   5       15.27        7.28     11.90 o 
 -10  15   5       37.64       32.46     14.43 o 
  -9  15   5        2.33       -9.23     12.23 o 
  -8  15   5      105.41      101.57     16.66 o 
  -7  15   5       11.73        6.88      6.86 o 
  -6  15   5       30.10       21.24      6.66 o 
  -5  15   5      145.98      163.77     12.02 o 
  -4  15   5       35.03       46.06      7.33 o 
  -3  15   5       27.08       21.29      5.49 o 
  -2  15   5      440.95      419.14     12.96 o 
  -1  15   5      997.26      903.44     18.68 o 
   0  15   5       68.15       72.65     11.37 o 
   1  15   5      252.39      247.98     18.21 o 
   2  15   5      104.76       97.48     16.91 o 
   3  15   5        8.53        1.60     10.34 o 
   4  15   5      164.81      206.75     20.45 o 
   5  15   5        8.53      -10.16      9.31 o 
   6  15   5        9.57      -11.52     10.06 o 
  -9  16   5        1.51       -1.37     11.43 o 
  -8  16   5       76.99       92.89     16.56 o 
  -7  16   5       26.73       27.91      9.39 o 
  -6  16   5       14.22        9.60      6.59 o 
  -5  16   5       78.16       77.29     16.90 o 
  -4  16   5      451.48      468.36     14.02 o 
  -3  16   5        0.01       -3.24      5.55 o 
  -2  16   5      217.02      221.74     11.32 o 
  -1  16   5      665.50      630.13     16.27 o 
   0  16   5      782.67      751.46     29.61 o 
   1  16   5      161.25      192.01     14.92 o 
   2  16   5       68.58       63.88     13.29 o 
   3  16   5       35.98       34.29     12.32 o 
   4  16   5        0.21       -9.44      8.78 o 
   5  16   5        1.67       -6.55     12.94 o 
   6  16   5       10.99       -9.39     10.17 o 
  -9  17   5        1.03       -3.80     11.09 o 
  -8  17   5       22.16       13.06     12.59 o 
  -7  17   5      107.20       96.14     12.74 o 
  -6  17   5       80.07      112.22     14.98 o 
  -5  17   5       33.72       37.85     11.38 o 
  -4  17   5      316.64      320.33     16.28 o 
  -3  17   5       93.36      114.66     10.14 o 
  -2  17   5        5.69       -4.81      5.75 o 
  -1  17   5      486.19      485.36     14.76 o 
   0  17   5      596.12      615.12     28.69 o 
   1  17   5      199.10      209.81     15.76 o 
   2  17   5       65.82       74.81     20.64 o 
   3  17   5        7.10        2.31     10.15 o 
   4  17   5       19.30       15.87     11.96 o 
   5  17   5       10.08        9.98     11.50 o 
  -9  18   5        1.19       -5.97     11.48 o 
  -8  18   5       15.50       13.25     12.10 o 
  -7  18   5       32.92       29.38     10.64 o 
  -6  18   5      120.36      127.02     13.30 o 
  -5  18   5      139.44      151.07     13.29 o 
  -4  18   5      256.23      278.87     15.22 o 
  -3  18   5      231.68      248.85     12.26 o 
  -2  18   5       13.66       11.59      6.65 o 
  -1  18   5      589.93      533.69     15.62 o 
   0  18   5      654.51      627.98     20.41 o 
   1  18   5        2.75       -9.86      6.58 o 
   2  18   5       11.93       13.20     11.08 o 
   3  18   5       27.96       17.67     11.54 o 
   4  18   5        8.78        6.76     11.25 o 
   5  18   5        2.46       12.63     12.15 o 
  -8  19   5       14.34        5.26     17.43 o 
  -7  19   5       17.54       12.36      9.05 o 
  -6  19   5        8.71        3.85      7.99 o 
  -5  19   5        0.11       -2.62      9.41 o 
  -4  19   5        0.80        2.40      7.65 o 
  -3  19   5       66.65       81.23      9.46 o 
  -2  19   5       60.22       46.19      8.59 o 
  -1  19   5       58.76       52.57      8.53 o 
   0  19   5       78.00       72.69     11.35 o 
   1  19   5       30.45       39.39     10.26 o 
   2  19   5       77.13       74.56     11.85 o 
   3  19   5       27.02       24.70     12.42 o 
   4  19   5        3.34        9.56     11.54 o 
   5  19   5        7.25        5.47     11.73 o 
  -8  20   5       48.16       68.99     18.23 o 
  -7  20   5       81.63      105.49     14.58 o 
  -6  20   5      127.43       91.67     15.77 o 
  -5  20   5       87.52       79.50     15.38 o 
  -4  20   5       70.83       52.27     15.44 o 
  -3  20   5       51.12       50.05     10.90 o 
  -2  20   5      209.26      226.49     13.00 o 
  -1  20   5      134.71      172.38     17.52 o 
   0  20   5       48.96       35.27      9.92 o 
   1  20   5       36.41       29.93     11.22 o 
   2  20   5       10.99       -3.60     10.93 o 
   3  20   5        6.93       -0.96     10.39 o 
   4  20   5       14.46       -4.51     10.70 o 
  -7  21   5      234.76      300.25     25.98 o 
  -6  21   5      268.63      299.08     22.14 o 
  -5  21   5       30.28       25.03     12.02 o 
  -4  21   5      291.23      268.15     20.38 o 
  -3  21   5       83.65       68.47     14.59 o 
  -2  21   5       25.34       32.62      8.21 o 
  -1  21   5        1.34       -3.07      7.94 o 
   0  21   5       31.09       25.86     10.00 o 
   1  21   5       12.79       -1.80      7.92 o 
   2  21   5        4.37       -9.05      8.51 o 
   3  21   5        0.00        2.38     11.91 o 
   4  21   5       11.75      -15.85     12.09 o 
  -7  22   5       10.40       16.90     13.18 o 
  -6  22   5      185.63      212.75     22.31 o 
  -5  22   5        0.19       -9.93     15.44 o 
  -4  22   5       17.52       34.16     12.76 o 
  -3  22   5       80.82       91.30     15.83 o 
  -2  22   5       79.22       56.20     13.73 o 
  -1  22   5        4.17        0.83      8.43 o 
   0  22   5       41.34       29.46     10.18 o 
   1  22   5        5.22        6.04      8.84 o 
   2  22   5        6.00       -3.80      9.41 o 
   3  22   5       27.20       24.42     13.39 o 
  -6  23   5      149.39      183.30     21.76 o 
  -5  23   5        1.42        5.20     11.48 o 
  -4  23   5        1.06       -6.09     11.10 o 
  -3  23   5       37.48       31.72     12.59 o 
  -2  23   5        5.83       -9.12      9.39 o 
  -1  23   5       41.93       17.52      9.27 o 
   0  23   5       35.48       31.84     10.84 o 
   1  23   5       38.51       41.45     10.81 o 
   2  23   5        6.63       -7.17      9.31 o 
   3  23   5       45.77       51.16     12.96 o 
  -6  24   5        7.61        8.71     18.89 o 
  -5  24   5        0.21      -12.58     10.88 o 
  -4  24   5       14.88        7.30     11.76 o 
  -3  24   5       12.83      -14.55     13.70 o 
  -2  24   5        9.58       -3.92     10.45 o 
  -1  24   5       38.39       34.38     13.65 o 
   0  24   5        0.09       -2.82      8.39 o 
   1  24   5        4.01        2.29     10.32 o 
   2  24   5        9.71        4.88     10.46 o 
  -5  25   5        2.05        4.55     12.40 o 
  -4  25   5        3.27       -9.07     11.02 o 
  -3  25   5        1.55       -8.31     14.45 o 
  -2  25   5       80.46       88.34     37.50 o 
  -1  25   5       38.23       54.91     14.93 o 
   0  25   5       34.68       31.08     14.15 o 
   1  25   5       33.33       23.54     11.11 o 
  -3  26   5        0.18      -12.56     16.62 o 
  -2  26   5        0.79      -11.24     17.10 o 
  -1  26   5        2.00        4.13     14.40 o 
 -11   0   6       98.41      111.74     24.75 o 
 -10   0   6      104.60      117.26     16.15 o 
  -9   0   6      356.91      336.58     18.96 o 
  -8   0   6      210.69      250.23     28.24 o 
  -7   0   6       39.71       58.44     18.84 o 
  -6   0   6      414.13      379.60     24.65 o 
  -5   0   6      228.23      250.86     20.40 o 
  -4   0   6      546.71      494.23     22.53 o 
  -3   0   6     2962.00     2977.35     41.94 o 
  -2   0   6      198.29      205.44     11.57 o 
  -1   0   6      599.90      600.14     27.11 o 
   0   0   6      358.48      308.38     20.50 o 
   1   0   6     1004.06     1021.21     37.02 o 
   2   0   6     1272.45     1363.02     44.86 o 
   3   0   6      697.64      734.92     35.04 o 
   4   0   6      159.20      196.18     25.79 o 
   5   0   6      132.29      149.52     24.56 o 
   6   0   6       64.36       58.18     20.21 o 
 -11   1   6        2.46       12.14     13.32 o 
 -10   1   6       87.81       92.48     12.47 o 
  -9   1   6       14.92       23.04      7.68 o 
  -8   1   6      114.07      136.77     10.85 o 
  -7   1   6        5.91        0.29      5.26 o 
  -6   1   6        0.42        9.18      6.42 o 
  -5   1   6       14.16       13.89      7.74 o 
  -4   1   6      370.81      367.32      9.61 o 
  -3   1   6      285.22      307.80     14.36 o 
  -2   1   6      244.50      260.60     13.40 o 
  -1   1   6      185.59      196.72      9.88 o 
   0   1   6       44.71       58.65      9.50 o 
   1   1   6        1.46        3.07      7.84 o 
   2   1   6      113.73      126.25     14.02 o 
   3   1   6       49.23       75.24     11.96 o 
   4   1   6       48.49       51.35     12.63 o 
   5   1   6        3.62       -4.33      9.75 o 
   6   1   6       17.58       10.77     16.53 o 
   7   1   6       29.81       13.98     15.96 o 
 -11   2   6       35.82       22.11      9.43 o 
 -10   2   6       38.38       38.11     10.03 o 
  -9   2   6      139.12      149.37     11.71 o 
  -8   2   6      161.07      190.71     19.79 o 
  -7   2   6        0.39       -7.19      5.51 o 
  -6   2   6       21.23       22.07      7.01 o 
  -5   2   6       99.74      123.38      9.06 o 
  -4   2   6       83.15       81.80     11.27 o 
  -3   2   6     1458.18     1429.41     23.33 o 
  -2   2   6     1495.51     1457.66     24.05 o 
  -1   2   6      416.23      409.79     17.22 o 
   0   2   6        3.72       -6.52      4.71 o 
   1   2   6        0.02       -0.99      6.71 o 
   2   2   6        3.16       -4.04      7.21 o 
   3   2   6      102.47      136.92     15.06 o 
   4   2   6       90.61      101.54     14.91 o 
   5   2   6       13.87       -0.50      9.95 o 
   6   2   6        7.01        5.86     14.45 o 
   7   2   6        4.03       17.19     17.19 o 
 -11   3   6        0.90        6.16      9.50 o 
 -10   3   6        8.81        8.20      8.58 o 
  -9   3   6       43.63       38.97      8.20 o 
  -8   3   6      790.97      715.12     21.05 o 
  -7   3   6       11.56       15.26      7.30 o 
  -6   3   6       32.00       40.19      7.99 o 
  -5   3   6       36.27       45.84      7.60 o 
  -4   3   6       23.41       23.96      4.74 o 
  -3   3   6       16.01       21.17      7.15 o 
  -2   3   6     1579.84     1660.76     29.81 o 
  -1   3   6        0.91        4.16      5.23 o 
   0   3   6        6.99        5.02      5.88 o 
   1   3   6      220.77      212.82     10.83 o 
   2   3   6       89.45      110.87     12.78 o 
   3   3   6        6.15        1.53      8.34 o 
   4   3   6        8.02       -1.29      8.55 o 
   5   3   6       54.29       68.10     19.65 o 
   6   3   6        0.70       -3.47      9.63 o 
   7   3   6       17.05       26.83     10.57 o 
 -11   4   6        0.65       -3.90      8.47 o 
 -10   4   6        0.13      -11.09      7.39 o 
  -9   4   6       71.69       93.55     13.61 o 
  -8   4   6       85.90       88.78     11.62 o 
  -7   4   6      710.73      654.97     19.34 o 
  -6   4   6      359.68      349.17     14.05 o 
  -5   4   6      129.74      122.14      8.40 o 
  -4   4   6      214.92      176.33      9.32 o 
  -3   4   6      164.12      170.20     10.64 o 
  -2   4   6       99.12      119.46      9.79 o 
  -1   4   6        0.11       -6.29      4.56 o 
   0   4   6       16.23       31.22      6.75 o 
   1   4   6      142.60      152.67     11.62 o 
   2   4   6        2.89        4.64      6.44 o 
   3   4   6      216.32      246.19     23.85 o 
   4   4   6       25.15       18.39      8.26 o 
   5   4   6        0.76       -9.97      9.63 o 
   6   4   6       20.35       31.97     12.18 o 
   7   4   6       56.45       73.14     14.25 o 
 -11   5   6       14.13       14.20      9.92 o 
 -10   5   6       80.29       68.22     12.03 o 
  -9   5   6       30.78       23.25      9.07 o 
  -8   5   6      392.98      338.84     15.65 o 
  -7   5   6      339.13      301.51     14.27 o 
  -6   5   6      388.92      359.84     14.53 o 
  -5   5   6      445.11      420.30     11.81 o 
  -4   5   6       64.24       78.69      9.53 o 
  -3   5   6        2.22       -4.10      4.64 o 
  -2   5   6       10.52       13.75      5.92 o 
  -1   5   6      259.62      249.40     10.66 o 
   0   5   6      262.17      250.72     14.10 o 
   1   5   6        6.94        5.54      5.98 o 
   2   5   6      220.35      241.02     21.50 o 
   3   5   6      189.86      195.58     13.25 o 
   4   5   6        3.80       -8.75      8.96 o 
   5   5   6       14.39       15.93     10.81 o 
   6   5   6        0.36        0.28      9.29 o 
   7   5   6        4.28        6.41     10.08 o 
 -11   6   6        6.62        2.22      9.23 o 
 -10   6   6       45.79       64.86     11.78 o 
  -9   6   6       35.48       33.24      9.88 o 
  -8   6   6       69.73       71.65     14.17 o 
  -7   6   6      778.45      750.43     21.07 o 
  -6   6   6      123.13      114.85     11.12 o 
  -5   6   6      337.48      324.96     11.36 o 
  -4   6   6        8.75        8.71      4.81 o 
  -3   6   6       79.39       68.96     13.69 o 
  -2   6   6        0.40       -6.94      4.93 o 
  -1   6   6      237.32      260.85     11.12 o 
   0   6   6       21.23       19.64      6.34 o 
   1   6   6       11.33       12.58      6.65 o 
   2   6   6        0.15       -8.53      5.69 o 
   3   6   6        0.15       -7.98      8.88 o 
   4   6   6       42.58       48.31     12.95 o 
   5   6   6       77.44      104.43     15.58 o 
   6   6   6        0.74        1.51      9.78 o 
   7   6   6       16.10       24.12     25.31 o 
 -11   7   6        0.24        2.99      9.65 o 
 -10   7   6       47.94       47.55     10.89 o 
  -9   7   6        4.96        3.04      8.15 o 
  -8   7   6       60.06       69.88     11.68 o 
  -7   7   6     1019.38      957.45     24.07 o 
  -6   7   6       29.47       23.28      7.59 o 
  -5   7   6      382.13      373.96     11.76 o 
  -4   7   6        1.67        1.50      4.57 o 
  -3   7   6       58.04       54.11     12.46 o 
  -2   7   6      233.06      239.89     12.40 o 
  -1   7   6      511.37      530.65     15.10 o 
   0   7   6       40.14       39.31      7.49 o 
   1   7   6       47.69       57.12     11.57 o 
   2   7   6      142.86      124.73     15.25 o 
   3   7   6      120.34      136.40     16.59 o 
   4   7   6        1.76        1.29      9.11 o 
   5   7   6       27.27       44.53     13.56 o 
   6   7   6        6.19       10.77     11.12 o 
 -11   8   6       76.06       91.83     13.84 o 
 -10   8   6        9.92       -7.79      8.52 o 
  -9   8   6        5.77       -4.70      7.74 o 
  -8   8   6        9.34       -0.61      7.32 o 
  -7   8   6        1.71        0.07      7.23 o 
  -6   8   6        0.17       -3.70      5.03 o 
  -5   8   6      219.06      226.05     10.07 o 
  -4   8   6      192.84      200.34     10.71 o 
  -3   8   6      253.16      273.35     11.65 o 
  -2   8   6       92.04       96.16      9.27 o 
  -1   8   6        1.07        5.39      5.29 o 
   0   8   6        0.08       -7.29      4.86 o 
   1   8   6      148.29      150.05     14.95 o 
   2   8   6      515.91      508.40     22.33 o 
   3   8   6       29.13       18.92     17.28 o 
   4   8   6        7.59        2.03     10.14 o 
   5   8   6       12.60        2.55     10.31 o 
   6   8   6       96.19      104.23     16.87 o 
 -11   9   6        0.00        3.86     13.20 o 
 -10   9   6        4.44        2.02      9.01 o 
  -9   9   6       82.78       73.17     12.12 o 
  -8   9   6       20.61       16.06      8.77 o 
  -7   9   6       48.85       46.01     12.85 o 
  -6   9   6      234.11      226.79     11.10 o 
  -5   9   6      128.14      141.81     11.38 o 
  -4   9   6      181.83      196.49     10.86 o 
  -3   9   6       19.41       12.06      5.28 o 
  -2   9   6       17.24       20.96      6.45 o 
  -1   9   6      696.00      705.83     17.33 o 
   0   9   6      172.13      183.56     11.04 o 
   1   9   6        1.13        5.75      9.26 o 
   2   9   6      242.07      270.01     19.18 o 
   3   9   6       23.19       14.82     10.86 o 
   4   9   6        0.02      -11.01      9.61 o 
   5   9   6       26.42       21.53     12.29 o 
   6   9   6        5.80        3.01     10.81 o 
 -11  10   6       46.33       58.71     21.72 o 
 -10  10   6        6.74        7.80      9.43 o 
  -9  10   6       78.90       82.54     12.41 o 
  -8  10   6        0.58      -10.45      6.96 o 
  -7  10   6       25.92       44.28      9.50 o 
  -6  10   6       13.59        5.38      6.73 o 
  -5  10   6      139.91      155.77     12.51 o 
  -4  10   6      251.68      238.40     11.94 o 
  -3  10   6      600.34      540.53     14.52 o 
  -2  10   6       70.29       58.05      8.54 o 
  -1  10   6       53.76       49.40      8.09 o 
   0  10   6      167.47      185.03     16.53 o 
   1  10   6      333.07      314.31     17.91 o 
   2  10   6        0.56       -0.07      8.76 o 
   3  10   6      112.42      126.34     22.01 o 
   4  10   6        6.15       -0.50     14.31 o 
   5  10   6       28.63       12.42     11.32 o 
   6  10   6        2.13        1.13     24.84 o 
 -10  11   6        0.16        7.21      9.59 o 
  -9  11   6        4.04       -2.44      8.44 o 
  -8  11   6       45.69       48.15     10.38 o 
  -7  11   6       45.85       46.55     12.43 o 
  -6  11   6       22.44       24.64      6.77 o 
  -5  11   6        3.53        2.70      5.78 o 
  -4  11   6       88.98      106.61      9.09 o 
  -3  11   6      187.57      187.37     10.72 o 
  -2  11   6      127.16      149.51     11.27 o 
  -1  11   6      121.00      142.72     11.06 o 
   0  11   6      189.50      174.87     16.78 o 
   1  11   6      385.56      321.22     18.60 o 
   2  11   6      283.46      286.31     21.53 o 
   3  11   6      109.20      141.29     17.25 o 
   4  11   6        6.89       -6.27      9.61 o 
   5  11   6       40.88       33.67     14.73 o 
   6  11   6       42.50       33.18     14.50 o 
 -10  12   6       27.21        9.60     12.21 o 
  -9  12   6       87.99       99.53     13.29 o 
  -8  12   6       12.92       18.09      8.90 o 
  -7  12   6      483.13      463.95     18.11 o 
  -6  12   6        7.11        1.41      5.91 o 
  -5  12   6      154.21      152.77     10.85 o 
  -4  12   6      335.29      298.86     11.52 o 
  -3  12   6      603.31      585.17     14.86 o 
  -2  12   6       42.69       28.04      7.49 o 
  -1  12   6      996.00      910.06     27.45 o 
   0  12   6      275.90      243.87     22.20 o 
   1  12   6      131.22      154.54     17.28 o 
   2  12   6       20.22        5.82      9.69 o 
   3  12   6        5.04        0.85     10.10 o 
   4  12   6       32.77       42.64     13.09 o 
   5  12   6       75.82       92.83     17.73 o 
   6  12   6       20.90       -2.55     11.15 o 
 -10  13   6        3.77       12.32     12.22 o 
  -9  13   6      180.32      245.84     28.34 o 
  -8  13   6        1.75        7.57     13.72 o 
  -7  13   6       71.72       75.48     11.64 o 
  -6  13   6       66.87       54.72      8.22 o 
  -5  13   6       27.51       16.37      6.83 o 
  -4  13   6        8.45       -0.85      5.51 o 
  -3  13   6        6.92       -4.54      5.27 o 
  -2  13   6      201.43      228.87     18.47 o 
  -1  13   6      111.05      122.19     14.82 o 
   0  13   6     1657.60     1625.47     38.77 o 
   1  13   6     2857.28     2657.23     53.65 o 
   2  13   6       34.64       33.25     11.89 o 
   3  13   6       76.37       55.19     13.69 o 
   4  13   6       20.53       10.01     11.34 o 
   5  13   6       24.72       11.90     14.26 o 
 -10  14   6       36.53       29.61     13.62 o 
  -9  14   6       12.65        0.87     11.66 o 
  -8  14   6        0.13       12.74      8.65 o 
  -7  14   6       18.99       24.13      9.28 o 
  -6  14   6       22.87        6.74      8.96 o 
  -5  14   6        0.00       -0.27      5.85 o 
  -4  14   6      146.89      154.22     11.04 o 
  -3  14   6       32.10       19.84      8.08 o 
  -2  14   6      319.23      288.33     17.02 o 
  -1  14   6        1.87       10.40     10.11 o 
   0  14   6     1250.91     1198.21     34.19 o 
   1  14   6      476.22      464.71     22.61 o 
   2  14   6      107.30      117.83     16.49 o 
   3  14   6        0.01       -3.22     13.22 o 
   4  14   6       21.78       12.52     12.37 o 
   5  14   6        4.12       -6.62     10.62 o 
  -9  15   6        0.25       -8.69     11.21 o 
  -8  15   6        4.90       -6.96     10.00 o 
  -7  15   6      162.00      232.09     16.88 o 
  -6  15   6       32.57       41.93      8.34 o 
  -5  15   6        0.00       -5.19      5.69 o 
  -4  15   6        9.17       10.29      6.27 o 
  -3  15   6      147.80      149.40     13.73 o 
  -2  15   6       59.71       49.66      9.42 o 
  -1  15   6      211.22      218.23     19.30 o 
   0  15   6      918.29      866.49     29.68 o 
   1  15   6       63.80       84.22     15.00 o 
   2  15   6       37.00       23.90     11.47 o 
   3  15   6        7.53       -7.02     10.24 o 
   4  15   6       58.58       71.70     15.32 o 
   5  15   6       15.76       -2.55     10.99 o 
  -9  16   6        1.84      -12.65     10.84 o 
  -8  16   6        0.25       -6.02     10.33 o 
  -7  16   6        5.04        8.60      8.42 o 
  -6  16   6      146.43      163.17     12.18 o 
  -5  16   6        4.84        1.42      6.12 o 
  -4  16   6       49.83       31.83      9.45 o 
  -3  16   6      107.88      128.75     12.93 o 
  -2  16   6       41.70       43.65      9.95 o 
  -1  16   6        0.16       -9.37     14.40 o 
   0  16   6      500.78      463.20     25.93 o 
   1  16   6      253.45      302.85     23.07 o 
   2  16   6       14.53       14.11     11.35 o 
   3  16   6       15.46        0.30     10.80 o 
   4  16   6        0.08       -7.94     10.92 o 
   5  16   6        7.28      -13.67     10.34 o 
  -9  17   6        1.18       -8.58     14.78 o 
  -8  17   6      164.02      202.78     49.30 o 
  -7  17   6        5.81       -1.74      8.02 o 
  -6  17   6        9.21       10.30      7.03 o 
  -5  17   6       24.61       10.15      9.34 o 
  -4  17   6        5.45        3.63      7.81 o 
  -3  17   6        6.82       -2.28      7.48 o 
  -2  17   6        3.47       -8.66      5.77 o 
  -1  17   6        0.01       -3.94     10.15 o 
   0  17   6      130.82      114.35     17.05 o 
   1  17   6       33.53       34.64     11.96 o 
   2  17   6        0.11       -1.91      9.64 o 
   3  17   6        0.75      -13.86      9.24 o 
   4  17   6       17.37       -0.02     13.79 o 
  -8  18   6        5.62       -1.54     10.38 o 
  -7  18   6        1.61       -3.03      8.39 o 
  -6  18   6       89.46       79.38     11.77 o 
  -5  18   6      107.65       88.28     12.29 o 
  -4  18   6       30.74       21.10      9.05 o 
  -3  18   6      116.48      109.52     12.89 o 
  -2  18   6       11.14        6.05      8.00 o 
  -1  18   6       28.82       30.54      9.54 o 
   0  18   6       16.59       12.25     10.54 o 
   1  18   6      155.12      165.28     18.90 o 
   2  18   6        8.76      -15.04     12.14 o 
   3  18   6        2.49      -15.87     10.58 o 
   4  18   6        4.68      -11.11     11.15 o 
  -8  19   6        2.45       -4.54     10.91 o 
  -7  19   6       53.30       61.94     20.95 o 
  -6  19   6      114.20       79.20     14.94 o 
  -5  19   6        9.87        4.61      8.52 o 
  -4  19   6       36.92       32.61     10.45 o 
  -3  19   6        4.19       -5.06      7.87 o 
  -2  19   6      127.94      131.24     11.41 o 
  -1  19   6      307.51      300.72     15.60 o 
   0  19   6      104.34       89.91     16.37 o 
   1  19   6        4.93        4.47     10.83 o 
   2  19   6       10.76        2.71     11.05 o 
   3  19   6        0.17      -15.81     10.60 o 
  -7  20   6       40.81       26.02     13.27 o 
  -6  20   6       24.03       40.32     12.89 o 
  -5  20   6        0.03       -4.90      9.85 o 
  -4  20   6        0.47       -5.84      7.93 o 
  -3  20   6        0.00       -1.31      8.23 o 
  -2  20   6        1.64       -3.24      6.96 o 
  -1  20   6       17.31        7.03      8.85 o 
   0  20   6        1.38       -2.88     10.12 o 
   1  20   6       16.03       10.56     11.44 o 
   2  20   6       12.36      -15.18     10.12 o 
   3  20   6       15.44       24.81     14.09 o 
  -7  21   6       40.40       40.61     14.82 o 
  -6  21   6       33.87       30.94     14.03 o 
  -5  21   6       19.33       14.45     11.75 o 
  -4  21   6      117.80      128.79     18.53 o 
  -3  21   6       29.60       12.82      9.65 o 
  -2  21   6        0.67       -9.98      7.96 o 
  -1  21   6       60.43       57.18     13.68 o 
   0  21   6       11.80        3.08      8.91 o 
   1  21   6       13.85        2.70     11.92 o 
   2  21   6        1.60        8.95     12.94 o 
  -6  22   6       23.34       19.56     13.40 o 
  -5  22   6       19.43       21.82     13.12 o 
  -4  22   6        3.48       -4.78     11.61 o 
  -3  22   6        4.00      -13.73     10.22 o 
  -2  22   6       50.62       33.71     13.69 o 
  -1  22   6        9.74        9.70      9.43 o 
   0  22   6        0.56      -12.48      8.32 o 
   1  22   6       25.51       14.54     14.03 o 
   2  22   6        1.77       -7.80     15.06 o 
  -5  23   6       23.78       17.11     13.09 o 
  -4  23   6        2.57      -16.53     11.02 o 
  -3  23   6        3.49      -13.03     15.96 o 
  -2  23   6        0.81      -16.25     14.83 o 
  -1  23   6       41.18       53.01     12.16 o 
   0  23   6        4.88       -3.21      9.19 o 
   1  23   6        2.47        8.56     12.45 o 
  -4  24   6       33.74        1.16     15.87 o 
  -3  24   6       92.39       75.18     25.12 o 
  -2  24   6        6.49        0.38     16.53 o 
  -1  24   6        4.25      -13.81      9.76 o 
   0  24   6        0.70       -4.39     10.19 o 
  -2  25   6        8.94      -26.35     17.57 o 
 -11   1   7        0.04       -9.99     10.65 o 
 -10   1   7        0.11       -5.21      6.71 o 
  -9   1   7        3.63       -7.12      6.82 o 
  -8   1   7      670.11      630.61     20.55 o 
  -7   1   7      185.09      228.43     19.16 o 
  -6   1   7      995.90     1043.61     29.65 o 
  -5   1   7      300.73      271.57     18.94 o 
  -4   1   7       13.36       14.25      5.13 o 
  -3   1   7      783.82      782.95     15.65 o 
  -2   1   7      347.50      345.15     13.13 o 
  -1   1   7        5.09       -7.49      4.99 o 
   0   1   7        7.63       13.47      8.13 o 
   1   1   7       88.86       97.89     15.49 o 
   2   1   7       22.05       16.99     11.76 o 
   3   1   7       92.88      107.54     15.13 o 
   4   1   7       60.38       47.07     13.57 o 
   5   1   7        0.63      -12.24     15.73 o 
   6   1   7        2.72        0.57     15.11 o 
 -11   2   7        0.65        6.04      9.03 o 
 -10   2   7        0.01       -4.50      8.43 o 
  -9   2   7      134.63      148.84     14.56 o 
  -8   2   7      228.02      242.65     27.09 o 
  -7   2   7      234.02      234.85     13.34 o 
  -6   2   7      292.33      305.51     17.30 o 
  -5   2   7       41.00       56.69     32.11 o 
  -4   2   7      373.23      336.39     10.24 o 
  -3   2   7       66.10       70.00      7.28 o 
  -2   2   7      687.07      718.33     18.53 o 
  -1   2   7      242.50      262.98     12.16 o 
   0   2   7        2.74       -7.97      5.32 o 
   1   2   7      176.17      216.82     14.81 o 
   2   2   7        4.61        0.78     13.98 o 
   3   2   7        0.65       -6.58      8.99 o 
   4   2   7        2.34       -9.17      9.73 o 
   5   2   7       15.33       24.65     18.13 o 
   6   2   7      103.25      100.59     16.24 o 
 -11   3   7        3.01      -10.91      7.96 o 
 -10   3   7       12.56        3.65      8.63 o 
  -9   3   7        7.12       -2.07      7.92 o 
  -8   3   7       93.71       94.51     12.19 o 
  -7   3   7       19.29       29.69      8.70 o 
  -6   3   7      386.07      385.90     18.90 o 
  -5   3   7        8.48        6.76      8.42 o 
  -4   3   7       13.69       14.42      5.06 o 
  -3   3   7      239.32      220.69     10.90 o 
  -2   3   7      123.76      131.55     10.93 o 
  -1   3   7      139.27      168.37     13.68 o 
   0   3   7        1.84       -6.65      8.91 o 
   1   3   7        0.92       -9.01      6.35 o 
   2   3   7      423.74      425.52     16.93 o 
   3   3   7        9.01        7.60      8.10 o 
   4   3   7        0.88        1.89      9.63 o 
   5   3   7        2.37      -16.43     17.85 o 
   6   3   7       32.99       47.58     13.71 o 
 -11   4   7        0.01       -8.49      8.57 o 
 -10   4   7       66.84       54.68     11.43 o 
  -9   4   7        1.99       -0.33      7.51 o 
  -8   4   7       28.79       32.89      9.43 o 
  -7   4   7      452.20      459.49     28.05 o 
  -6   4   7       77.73       84.40     10.63 o 
  -5   4   7        0.70        1.42      7.75 o 
  -4   4   7       76.18       85.72      9.28 o 
  -3   4   7        5.72        3.92      9.01 o 
  -2   4   7       12.30       11.42      7.90 o 
  -1   4   7      140.63      155.97     11.87 o 
   0   4   7       31.20       33.98      7.83 o 
   1   4   7        0.33       -8.73      5.82 o 
   2   4   7       52.52       59.37     18.46 o 
   3   4   7      290.12      294.26     15.16 o 
   4   4   7       80.35       88.73     15.89 o 
   5   4   7        8.13       -1.47      9.81 o 
   6   4   7        0.23       -5.22     10.25 o 
 -11   5   7        2.64       -4.16      9.68 o 
 -10   5   7       20.81       -2.87      8.38 o 
  -9   5   7      173.66      191.78     33.69 o 
  -8   5   7      231.44      250.83     16.93 o 
  -7   5   7      370.99      322.90     23.05 o 
  -6   5   7       17.53       12.76      7.64 o 
  -5   5   7      218.40      210.92     23.31 o 
  -4   5   7      148.00      144.91     18.14 o 
  -3   5   7        3.97        2.87      5.59 o 
  -2   5   7       45.74       44.79      8.17 o 
  -1   5   7      363.48      343.86     13.69 o 
   0   5   7       89.37       94.65     10.47 o 
   1   5   7       56.09       60.57     10.11 o 
   2   5   7        1.21       -7.48     11.85 o 
   3   5   7      160.04      202.34     20.99 o 
   4   5   7        0.20       -7.49     10.07 o 
   5   5   7        0.39       -9.19     11.95 o 
   6   5   7       15.17       -3.82     25.50 o 
 -11   6   7       10.71       12.35      9.46 o 
 -10   6   7       13.82       14.29      9.79 o 
  -9   6   7       75.78       58.16     13.23 o 
  -8   6   7        3.87       -0.88      7.65 o 
  -7   6   7      434.02      392.67     16.52 o 
  -6   6   7       16.47       18.40      7.93 o 
  -5   6   7       59.33       58.20     12.72 o 
  -4   6   7       33.78       34.52      7.75 o 
  -3   6   7      482.37      478.08     15.43 o 
  -2   6   7      152.13      162.57     11.85 o 
  -1   6   7      129.20      154.98     12.27 o 
   0   6   7        4.07        2.03      6.92 o 
   1   6   7       38.07       37.84     10.97 o 
   2   6   7      107.02      108.44     24.65 o 
   3   6   7        7.66        8.58     10.41 o 
   4   6   7       13.21       11.17     26.16 o 
   5   6   7       27.12       31.67     13.18 o 
   6   6   7        3.72        2.56     10.92 o 
 -11   7   7        4.63       -7.34      8.39 o 
 -10   7   7        9.31       11.37      8.97 o 
  -9   7   7       29.58       29.97      9.98 o 
  -8   7   7        1.96       -5.09      7.28 o 
  -7   7   7       10.42       -3.25      7.45 o 
  -6   7   7        0.06       -7.10      6.35 o 
  -5   7   7        0.29       -7.29      4.86 o 
  -4   7   7       78.97       94.33     10.18 o 
  -3   7   7      207.23      215.44     11.96 o 
  -2   7   7      180.58      187.40     24.04 o 
  -1   7   7       27.83       17.52      7.17 o 
   0   7   7        9.02        2.65      6.44 o 
   1   7   7        0.86      -12.01     14.12 o 
   2   7   7       33.33       19.11     13.74 o 
   3   7   7        3.99       -0.96     10.64 o 
   4   7   7        0.22       -7.39     15.30 o 
   5   7   7        0.42       -3.58     11.13 o 
 -10   8   7       20.68        5.49      9.51 o 
  -9   8   7      145.24      144.87     14.88 o 
  -8   8   7      108.28       95.34     17.62 o 
  -7   8   7      179.41      178.67     15.10 o 
  -6   8   7      114.75      113.31     19.72 o 
  -5   8   7        9.42        5.92      5.93 o 
  -4   8   7        3.17       -2.08      6.59 o 
  -3   8   7        9.06       10.48      6.84 o 
  -2   8   7      132.28      130.07     11.63 o 
  -1   8   7       26.03       34.13      7.86 o 
   0   8   7       51.48       53.91      9.29 o 
   1   8   7      442.58      457.62     40.80 o 
   2   8   7      116.47      133.55     17.63 o 
   3   8   7       11.43       17.92     22.72 o 
   4   8   7       17.65       10.34     11.79 o 
   5   8   7       38.88       41.74     25.27 o 
 -10   9   7        3.69      -12.00      8.00 o 
  -9   9   7        4.28        7.14      9.30 o 
  -8   9   7      103.87       84.04     12.21 o 
  -7   9   7       31.41       31.06      9.16 o 
  -6   9   7       25.00       20.83      8.24 o 
  -5   9   7        0.42       -3.54      5.44 o 
  -4   9   7       19.56        3.55      6.54 o 
  -3   9   7       26.63       14.09      7.35 o 
  -2   9   7       37.32       41.89      8.55 o 
  -1   9   7       64.13       75.52      9.63 o 
   0   9   7      219.28      217.82     37.83 o 
   1   9   7       29.51       16.05     11.30 o 
   2   9   7      139.89      148.51     19.14 o 
   3   9   7       62.30       61.08     15.02 o 
   4   9   7      226.41      302.17     45.57 o 
   5   9   7       39.02       30.66     13.79 o 
 -10  10   7        3.03        7.49     10.09 o 
  -9  10   7      123.56      158.01     15.72 o 
  -8  10   7      245.10      271.86     18.17 o 
  -7  10   7       22.86       29.86      9.39 o 
  -6  10   7       15.84       -0.49      6.80 o 
  -5  10   7        1.78       -6.11      5.49 o 
  -4  10   7       60.16       34.83      8.33 o 
  -3  10   7      179.48      192.95     12.55 o 
  -2  10   7      320.67      316.83     14.82 o 
  -1  10   7        3.29       13.30     13.08 o 
   0  10   7      142.75      137.47     16.84 o 
   1  10   7       11.34       10.67     10.39 o 
   2  10   7      129.02      135.43     24.23 o 
   3  10   7        4.35       -8.59     10.02 o 
   4  10   7       21.58        9.96     16.91 o 
   5  10   7        3.56       -9.70     10.85 o 
 -10  11   7        0.22        3.91      9.58 o 
  -9  11   7       87.48       98.62     13.85 o 
  -8  11   7        8.21        2.09      8.46 o 
  -7  11   7       33.75       41.05     10.78 o 
  -6  11   7       13.37        6.88      9.82 o 
  -5  11   7       24.50       23.59     14.40 o 
  -4  11   7      224.09      230.28     11.90 o 
  -3  11   7       33.85       22.96      8.07 o 
  -2  11   7      220.23      219.42     12.62 o 
  -1  11   7     1004.32      993.20     30.08 o 
   0  11   7       93.02      108.41     15.89 o 
   1  11   7      601.88      568.71     25.19 o 
   2  11   7       27.64       41.33     13.05 o 
   3  11   7       47.41       22.05     12.96 o 
   4  11   7       32.53       17.86     12.63 o 
   5  11   7        7.75        7.60     15.82 o 
 -10  12   7        6.05       16.05     10.54 o 
  -9  12   7       18.19       -0.83      9.01 o 
  -8  12   7       14.59       17.23      9.23 o 
  -7  12   7       43.09       29.75      9.75 o 
  -6  12   7        0.42      -10.28      6.86 o 
  -5  12   7       44.45       43.44      8.06 o 
  -4  12   7       54.85       40.34     10.27 o 
  -3  12   7       16.76        7.41      7.21 o 
  -2  12   7        2.60        3.78      9.50 o 
  -1  12   7      833.09      763.77     45.05 o 
   0  12   7      512.15      498.47     23.24 o 
   1  12   7      255.13      237.13     32.68 o 
   2  12   7       34.40       37.48     15.68 o 
   3  12   7        0.61       -5.30     10.29 o 
   4  12   7        7.35        2.40     14.03 o 
   5  12   7        0.38      -15.94     10.62 o 
  -9  13   7       50.76       44.32     11.93 o 
  -8  13   7        8.89       -4.78      8.69 o 
  -7  13   7       65.47       54.94     11.24 o 
  -6  13   7       10.93       13.83      7.10 o 
  -5  13   7        7.08       -2.44      6.15 o 
  -4  13   7       47.57       36.17      8.22 o 
  -3  13   7       32.88       23.13     11.20 o 
  -2  13   7        3.93       -4.69      9.20 o 
  -1  13   7        0.23       -8.03      9.28 o 
   0  13   7      535.94      520.16     24.10 o 
   1  13   7        1.05        2.36     12.66 o 
   2  13   7        7.67        2.77     10.39 o 
   3  13   7        5.68        1.27     11.47 o 
   4  13   7       18.65        7.30     16.39 o 
  -9  14   7        7.88       19.63     11.96 o 
  -8  14   7       28.45       13.83      9.76 o 
  -7  14   7       10.17        3.67      9.17 o 
  -6  14   7       41.89       42.28      8.30 o 
  -5  14   7       91.21       97.14     10.59 o 
  -4  14   7       78.97       70.70      9.88 o 
  -3  14   7       11.54        6.13     10.41 o 
  -2  14   7       84.82       91.06     15.06 o 
  -1  14   7      196.81      201.32     21.16 o 
   0  14   7      389.39      335.20     32.11 o 
   1  14   7       95.90       91.82     16.02 o 
   2  14   7        1.10      -15.17     10.12 o 
   3  14   7        6.64       -5.72     10.87 o 
   4  14   7        2.19       -5.62     11.45 o 
  -9  15   7        1.48        0.09     12.08 o 
  -8  15   7       55.58       61.00     12.44 o 
  -7  15   7       22.98       17.04      9.08 o 
  -6  15   7       24.11       10.09      7.75 o 
  -5  15   7        0.68        4.82      6.97 o 
  -4  15   7      144.45      145.06     16.26 o 
  -3  15   7       24.36        6.56     10.72 o 
  -2  15   7      450.20      390.12     20.67 o 
  -1  15   7       71.89       46.77     15.25 o 
   0  15   7        0.02       -7.03      9.49 o 
   1  15   7        6.05        1.04     10.77 o 
   2  15   7       23.77       16.15     12.25 o 
   3  15   7        3.59      -14.97      9.98 o 
   4  15   7        8.41      -13.48     11.02 o 
  -9  16   7      104.28      101.67     35.56 o 
  -8  16   7        0.11       -4.41     10.59 o 
  -7  16   7       15.85       -2.56     10.39 o 
  -6  16   7        0.20       -7.29      6.41 o 
  -5  16   7      222.69      213.45     16.21 o 
  -4  16   7      265.74      266.19     17.53 o 
  -3  16   7      125.88      130.61     39.62 o 
  -2  16   7        3.76        8.46     10.87 o 
  -1  16   7        3.68       -1.94     10.22 o 
   0  16   7        0.41      -13.44      9.47 o 
   1  16   7       32.72       28.86     12.74 o 
   2  16   7       16.17        1.33      9.80 o 
   3  16   7       28.88       12.97     12.38 o 
  -8  17   7        0.00      -13.00     13.22 o 
  -7  17   7       42.14       34.78     11.03 o 
  -6  17   7        0.81      -10.93      7.29 o 
  -5  17   7       26.42       12.85      9.20 o 
  -4  17   7       16.72       19.84      9.02 o 
  -3  17   7        3.72      -13.96      9.31 o 
  -2  17   7       32.32       37.40     12.83 o 
  -1  17   7       17.70        2.28     11.27 o 
   0  17   7       30.66       30.63     12.48 o 
   1  17   7       14.52        0.14     12.85 o 
   2  17   7       53.71       37.83     13.69 o 
   3  17   7       19.15       18.78     13.76 o 
  -8  18   7       94.50      133.08     20.04 o 
  -7  18   7       24.93        7.56     16.43 o 
  -6  18   7       15.84       11.61      9.27 o 
  -5  18   7        0.64       -0.68      8.42 o 
  -4  18   7        2.31        9.95      8.83 o 
  -3  18   7       16.26        5.39     10.97 o 
  -2  18   7       42.04       32.00     12.66 o 
  -1  18   7        0.00      -12.59      9.72 o 
   0  18   7       23.06        3.78     11.29 o 
   1  18   7       28.99       -6.74     10.49 o 
   2  18   7        8.62      -11.74     10.41 o 
   3  18   7        4.06        3.99     12.51 o 
  -7  19   7        7.31      -11.52     16.34 o 
  -6  19   7        3.93       -1.38     11.19 o 
  -5  19   7       25.09        4.85      9.58 o 
  -4  19   7        2.44       -4.02      8.91 o 
  -3  19   7        0.80      -11.48      8.08 o 
  -2  19   7        0.06        5.87     10.73 o 
  -1  19   7       20.00        1.69     11.04 o 
   0  19   7        3.04        3.78     11.21 o 
   1  19   7       12.69        2.01     12.09 o 
   2  19   7       25.87       22.35     17.66 o 
  -7  20   7       10.41       26.82     19.65 o 
  -6  20   7        2.67       -6.37     12.32 o 
  -5  20   7        0.50       -9.11      8.47 o 
  -4  20   7        0.15       -5.73      8.67 o 
  -3  20   7        7.52       -9.16      8.22 o 
  -2  20   7       35.73        5.95     12.26 o 
  -1  20   7        0.56       -4.26     11.18 o 
   0  20   7      108.67      128.28     35.56 o 
   1  20   7       63.17       71.27     16.50 o 
  -6  21   7       15.55        4.24     13.14 o 
  -5  21   7       20.96        6.31     12.42 o 
  -4  21   7       33.09       13.03      9.77 o 
  -3  21   7        0.24      -10.67      8.15 o 
  -2  21   7        3.58      -11.67     10.88 o 
  -1  21   7        2.84       -8.02     11.26 o 
   0  21   7        4.16      -10.28     11.12 o 
   1  21   7        7.29       20.83     13.40 o 
  -5  22   7       12.98       12.13     13.35 o 
  -4  22   7        4.19       -1.86     11.92 o 
  -3  22   7        1.89       -4.65      9.16 o 
  -2  22   7        4.86       -1.77     12.00 o 
  -1  22   7        6.37        6.13     12.06 o 
   0  22   7        9.15        0.70     13.24 o 
  -3  23   7       37.93       14.55     18.98 o 
  -2  23   7       11.45        3.56     12.88 o 
 -11   0   8       62.18       44.30     20.59 o 
 -10   0   8      140.85      145.27     27.58 o 
  -9   0   8        0.07      -18.13     12.09 o 
  -8   0   8      420.36      351.92     29.28 o 
  -7   0   8      837.42      798.58     40.14 o 
  -6   0   8      401.34      432.78     30.13 o 
  -5   0   8       97.09      139.79     22.95 o 
  -4   0   8       13.77       -3.78     12.37 o 
  -3   0   8        0.87       -6.42      7.02 o 
  -2   0   8       36.25       42.84     15.87 o 
  -1   0   8      573.07      582.97     22.87 o 
   0   0   8       17.29       -3.49     11.62 o 
   1   0   8        0.18       -8.97     13.32 o 
   2   0   8       61.53       67.34     20.50 o 
   3   0   8       23.40       19.83     18.61 o 
   4   0   8        1.03      -18.70     16.06 o 
 -11   1   8        8.32       -6.41      8.72 o 
 -10   1   8        8.25       12.37     11.82 o 
  -9   1   8       21.35       20.70     11.92 o 
  -8   1   8       59.37       73.25     14.95 o 
  -7   1   8       25.07       54.41     13.32 o 
  -6   1   8        9.24        0.67      8.82 o 
  -5   1   8      520.75      502.93     21.73 o 
  -4   1   8       88.74       78.66      9.82 o 
  -3   1   8        2.81        5.60      5.49 o 
  -2   1   8       72.85       82.31      8.86 o 
  -1   1   8        0.05        5.79      7.62 o 
   0   1   8       10.47        1.21      7.77 o 
   1   1   8        9.93        2.60      9.32 o 
   2   1   8       49.53       34.74     13.27 o 
   3   1   8        0.14      -14.90      9.94 o 
   4   1   8        0.52       -7.85     19.79 o 
   5   1   8        0.93      -21.68     14.45 o 
 -10   2   8        5.74        6.48      8.83 o 
  -9   2   8        0.99        0.35     10.24 o 
  -8   2   8      295.88      289.38     19.33 o 
  -7   2   8      772.15      783.46     45.53 o 
  -6   2   8      101.72      111.22     17.71 o 
  -5   2   8       71.16       95.63     17.90 o 
  -4   2   8       20.68       11.39      6.70 o 
  -3   2   8        0.76       -0.29      5.24 o 
  -2   2   8     1275.04     1325.97     27.14 o 
  -1   2   8        0.13       -4.00      6.57 o 
   0   2   8       57.44       88.14     11.51 o 
   1   2   8        0.53       -6.68      7.53 o 
   2   2   8       14.20        0.95      8.12 o 
   3   2   8        1.95      -11.23      9.51 o 
   4   2   8        0.51       -1.03     11.00 o 
   5   2   8        4.50       -0.59     10.92 o 
 -10   3   8       29.99       27.27     10.29 o 
  -9   3   8        0.40      -10.60      7.06 o 
  -8   3   8      234.75      268.47     47.27 o 
  -7   3   8       18.85       31.87     12.56 o 
  -6   3   8      153.22      147.53     18.04 o 
  -5   3   8      161.56      182.11     21.72 o 
  -4   3   8       28.89       18.32      7.52 o 
  -3   3   8       83.97       88.75     10.76 o 
  -2   3   8      105.04      117.92     11.94 o 
  -1   3   8       30.38       26.39      8.63 o 
   0   3   8       50.71       56.00     10.49 o 
   1   3   8       11.48       -2.52      8.19 o 
   2   3   8      218.35      290.14     17.52 o 
   3   3   8       25.81       30.55     13.03 o 
   4   3   8       11.09        3.57     12.02 o 
   5   3   8        1.15        2.73     15.40 o 
 -10   4   8        0.69       -6.74      7.98 o 
  -9   4   8        0.59       -6.00      7.84 o 
  -8   4   8       30.09       22.11      9.29 o 
  -7   4   8        3.13        6.36     10.28 o 
  -6   4   8       97.86      102.27     15.06 o 
  -5   4   8       30.75       34.12     15.92 o 
  -4   4   8        0.01       -7.40      6.23 o 
  -3   4   8       49.79       31.73      8.23 o 
  -2   4   8       33.82       27.29      9.49 o 
  -1   4   8        2.00        2.40      9.43 o 
   0   4   8       16.95       11.68      8.00 o 
   1   4   8        3.60      -11.28      7.52 o 
   2   4   8       64.88       46.12     11.29 o 
   3   4   8       17.42        5.69     11.94 o 
   4   4   8        1.84       -9.96     10.15 o 
 -10   5   8       53.83       56.42     12.13 o 
  -9   5   8       28.17       16.65      9.09 o 
  -8   5   8       27.79       17.67      9.14 o 
  -7   5   8       50.52       37.09     12.47 o 
  -6   5   8       88.49       90.69     14.57 o 
  -5   5   8       17.08       -2.62     10.72 o 
  -4   5   8       26.93       11.97      7.51 o 
  -3   5   8      374.56      364.10     14.63 o 
  -2   5   8        0.74       -6.89      6.12 o 
  -1   5   8        6.09        2.00      7.07 o 
   0   5   8        3.47       -0.88      7.34 o 
   1   5   8      177.28      235.98     16.83 o 
   2   5   8      158.33      160.60     37.50 o 
   3   5   8        3.22      -14.72      9.81 o 
   4   5   8       14.67        3.85     14.78 o 
 -10   6   8       22.40       34.51     10.95 o 
  -9   6   8       26.33       11.25      9.29 o 
  -8   6   8       26.47       20.14      9.26 o 
  -7   6   8       11.66       16.14      8.73 o 
  -6   6   8        9.35       13.34      9.93 o 
  -5   6   8        7.63        0.37      9.37 o 
  -4   6   8      103.26      122.27     12.01 o 
  -3   6   8       23.34        6.77      7.49 o 
  -2   6   8       46.47       22.39      8.35 o 
  -1   6   8       46.78       72.12     10.83 o 
   0   6   8       16.15        5.20      8.03 o 
   1   6   8       12.77       21.33     12.55 o 
   2   6   8       50.76       62.77     19.65 o 
   3   6   8        8.68       -6.62     11.14 o 
   4   6   8        2.18       -2.57     12.59 o 
 -10   7   8        1.37       -0.36      8.45 o 
  -9   7   8       16.04        7.50      9.31 o 
  -8   7   8        6.82        3.61      8.78 o 
  -7   7   8      404.17      358.89     16.72 o 
  -6   7   8      222.21      259.63     20.72 o 
  -5   7   8        5.92       -0.03      9.32 o 
  -4   7   8      153.58      163.71     13.32 o 
  -3   7   8     1024.59     1034.55     23.98 o 
  -2   7   8        3.59        1.66      6.75 o 
  -1   7   8      856.90      807.24     21.78 o 
   0   7   8        7.62        0.34     12.65 o 
   1   7   8      449.29      512.76     57.95 o 
   2   7   8       45.64       69.54     17.14 o 
   3   7   8       32.83       16.35     12.58 o 
   4   7   8       60.45       59.30     16.28 o 
 -10   8   8        1.43        1.69      9.02 o 
  -9   8   8       50.68       41.83     11.08 o 
  -8   8   8       31.87       30.20     10.26 o 
  -7   8   8      105.28      128.83     13.83 o 
  -6   8   8      180.34      186.90     25.79 o 
  -5   8   8       43.94       32.36     18.51 o 
  -4   8   8        9.83        3.12      7.31 o 
  -3   8   8       16.27        5.58     14.29 o 
  -2   8   8        2.21       -4.14      6.69 o 
  -1   8   8       44.67       59.37     15.93 o 
   0   8   8      151.54      182.46     19.50 o 
   1   8   8      873.68      949.34     33.27 o 
   2   8   8        0.07        0.02     11.54 o 
   3   8   8        0.66        1.48     11.87 o 
   4   8   8       13.33       13.73     12.69 o 
 -10   9   8        1.89       -8.73      8.45 o 
  -9   9   8       25.30       20.63     10.31 o 
  -8   9   8      127.39      138.37     17.50 o 
  -7   9   8       11.79        6.41      8.51 o 
  -6   9   8       63.09       48.14     10.27 o 
  -5   9   8      141.60      168.40     13.71 o 
  -4   9   8       15.27       14.42      8.22 o 
  -3   9   8        9.52       -0.93     10.46 o 
  -2   9   8      345.52      340.87     14.99 o 
  -1   9   8       71.93       56.43     13.02 o 
   0   9   8        0.04        6.97     10.48 o 
   1   9   8       64.32       77.07     15.97 o 
   2   9   8      239.85      260.89     24.33 o 
   3   9   8       85.96      108.71     18.71 o 
   4   9   8       23.81       21.21     14.13 o 
 -10  10   8       21.61       12.51     10.34 o 
  -9  10   8        2.68        1.06      9.64 o 
  -8  10   8        5.31       -2.90      8.69 o 
  -7  10   8       91.11       83.38     12.19 o 
  -6  10   8       36.95       35.41      9.77 o 
  -5  10   8       28.75       21.17      8.47 o 
  -4  10   8        6.52       -7.13      6.65 o 
  -3  10   8       53.69       57.63     12.44 o 
  -2  10   8        3.38        6.26     10.10 o 
  -1  10   8       71.70       49.27     13.95 o 
   0  10   8       20.97       16.18     11.71 o 
   1  10   8       33.29       16.37     12.34 o 
   2  10   8       11.53       -4.40     11.17 o 
   3  10   8        0.02      -11.01     11.03 o 
   4  10   8        3.88       -8.57     11.89 o 
  -9  11   8       11.00        1.51      9.60 o 
  -8  11   8       23.73        3.45      8.84 o 
  -7  11   8       21.39        8.39      9.39 o 
  -6  11   8       21.90       19.67      8.81 o 
  -5  11   8       23.96       31.54      9.18 o 
  -4  11   8        5.91       -8.73      8.16 o 
  -3  11   8      172.33      191.81     16.10 o 
  -2  11   8       14.51       19.30     11.02 o 
  -1  11   8       99.56      121.24     16.50 o 
   0  11   8       36.65       35.33     13.88 o 
   1  11   8       80.79      102.34     17.10 o 
   2  11   8        1.28       -6.05     11.54 o 
   3  11   8       45.20       27.88     17.28 o 
  -9  12   8        9.10       10.57      9.73 o 
  -8  12   8        7.42        3.76      9.02 o 
  -7  12   8        2.22       -0.41      8.88 o 
  -6  12   8        1.83       -3.05      7.56 o 
  -5  12   8       80.48       93.20     11.84 o 
  -4  12   8        8.98       -6.49      7.39 o 
  -3  12   8       11.31       -4.80      9.58 o 
  -2  12   8        6.26       -1.75     10.55 o 
  -1  12   8       98.90       75.18     28.43 o 
   0  12   8      269.64      301.33     23.94 o 
   1  12   8        0.25       -7.05     10.06 o 
   2  12   8        9.87       -0.55     12.02 o 
   3  12   8        1.08      -12.55     11.20 o 
  -9  13   8        7.39        7.69     10.06 o 
  -8  13   8       51.60       54.95     11.70 o 
  -7  13   8        7.42        8.72     16.02 o 
  -6  13   8      103.53       92.97     12.97 o 
  -5  13   8      229.12      213.54     13.67 o 
  -4  13   8       14.90       -1.69     10.48 o 
  -3  13   8      126.23      128.82     27.44 o 
  -2  13   8       14.10        1.54     10.14 o 
  -1  13   8       12.44        3.35     10.15 o 
   0  13   8       69.62       54.52     14.33 o 
   1  13   8       52.33       60.21     15.18 o 
   2  13   8       28.12        6.68     12.94 o 
   3  13   8        1.09      -13.70     11.24 o 
  -8  14   8        0.26       -4.31      9.72 o 
  -7  14   8       26.90       11.86     10.60 o 
  -6  14   8       38.68       32.81     10.36 o 
  -5  14   8       83.41       66.60      9.86 o 
  -4  14   8      132.09      136.39     17.50 o 
  -3  14   8        2.54       -2.43     14.45 o 
  -2  14   8       14.71        2.35     12.04 o 
  -1  14   8      261.18      294.30     60.02 o 
   0  14   8       35.90       24.71     14.73 o 
   1  14   8       14.76        0.38     11.32 o 
   2  14   8        9.25        6.09     16.58 o 
   3  14   8        0.24      -11.47     11.75 o 
  -8  15   8        3.37      -10.13      9.73 o 
  -7  15   8        1.41        0.01      8.97 o 
  -6  15   8        3.12       -6.29      7.60 o 
  -5  15   8        3.55       -5.31      8.43 o 
  -4  15   8        8.52        8.72     11.50 o 
  -3  15   8       25.65        2.61     11.52 o 
  -2  15   8       13.75        8.84     11.12 o 
  -1  15   8       11.84       16.11     11.84 o 
   0  15   8        2.77       -3.97     11.12 o 
   1  15   8       70.63       75.96     17.14 o 
   2  15   8       15.95        4.96     12.48 o 
  -8  16   8        0.04      -14.72      9.81 o 
  -7  16   8        0.85      -11.97      8.85 o 
  -6  16   8        7.86       -9.97     10.32 o 
  -5  16   8       28.81       10.82      8.57 o 
  -4  16   8        3.73        0.06     10.78 o 
  -3  16   8       22.15        7.23     11.54 o 
  -2  16   8       17.37       -0.28     10.86 o 
  -1  16   8       73.03       91.40     16.18 o 
   0  16   8      120.21       95.54     16.91 o 
   1  16   8      121.43      118.58     30.60 o 
   2  16   8       80.44       83.57     18.34 o 
  -7  17   8        0.74       -7.65     10.89 o 
  -6  17   8        5.19        2.43     11.74 o 
  -5  17   8       25.82       11.94      9.91 o 
  -4  17   8      106.77       97.60     16.69 o 
  -3  17   8        4.94       -7.18     13.36 o 
  -2  17   8       17.80       15.80     11.62 o 
  -1  17   8       41.76       14.16     12.51 o 
   0  17   8        0.35       -5.87     11.64 o 
   1  17   8       58.71       29.00     14.28 o 
  -7  18   8        0.10       -8.09     12.74 o 
  -6  18   8        6.16      -11.71     11.29 o 
  -5  18   8        1.41      -12.11      8.08 o 
  -4  18   8        0.38      -14.55      9.70 o 
  -3  18   8        0.99        0.64     11.33 o 
  -2  18   8        0.69       -3.63     10.96 o 
  -1  18   8       40.60       43.26     14.72 o 
   0  18   8      121.68      104.77     19.10 o 
   1  18   8      210.62      246.32     56.58 o 
  -6  19   8        0.70      -17.08     11.39 o 
  -5  19   8      112.63      119.91     14.97 o 
  -4  19   8       19.81        8.26     12.17 o 
  -3  19   8        8.10       11.55     12.95 o 
  -2  19   8        2.66       -6.32     11.49 o 
  -1  19   8        0.01       -1.18     12.23 o 
   0  19   8      150.09      109.37     19.11 o 
  -5  20   8        1.64      -12.55      8.37 o 
  -4  20   8       20.56       -8.83     12.22 o 
  -3  20   8       17.41        9.09     20.35 o 
  -2  20   8        4.21      -15.01     10.00 o 
  -1  20   8       22.79       11.76     13.71 o 
  -3  21   8        2.47       -5.01     12.35 o 
 -10   1   9        1.90        3.40     11.08 o 
  -9   1   9        0.10      -11.03     10.07 o 
  -8   1   9      134.90      157.82     19.27 o 
  -7   1   9      893.84      914.18     31.85 o 
  -6   1   9        3.10        9.29     11.50 o 
  -5   1   9       47.02       48.58     12.69 o 
  -4   1   9        4.38        0.74      9.35 o 
  -3   1   9       95.22      102.46     10.16 o 
  -2   1   9       58.37       63.74      9.29 o 
  -1   1   9        0.90       -8.46      6.49 o 
   0   1   9        0.33      -10.00      9.10 o 
   1   1   9       49.67       67.66     12.79 o 
   2   1   9        5.83        1.90      9.79 o 
   3   1   9        5.72        6.97      9.95 o 
 -10   2   9        0.09       -0.59     11.12 o 
  -9   2   9       15.07       20.48     12.38 o 
  -8   2   9       11.98       11.04     11.42 o 
  -7   2   9        8.35       31.30     13.16 o 
  -6   2   9       34.84       39.32     12.72 o 
  -5   2   9        0.76        6.85      9.82 o 
  -4   2   9      151.90      169.09     18.13 o 
  -3   2   9      213.62      251.55     13.09 o 
  -2   2   9       24.15        6.13      6.97 o 
  -1   2   9        6.46       -5.72      7.58 o 
   0   2   9       31.56       21.28      9.74 o 
   1   2   9        1.76        6.90      9.62 o 
   2   2   9      135.07      177.03     17.19 o 
   3   2   9        5.29       -4.71     12.38 o 
 -10   3   9        2.24      -13.68     10.16 o 
  -9   3   9        0.09      -13.19      8.79 o 
  -8   3   9       25.74       28.91     16.48 o 
  -7   3   9      130.91      206.76     20.60 o 
  -6   3   9        1.68        2.07      9.99 o 
  -5   3   9       17.22       16.26     10.67 o 
  -4   3   9       13.47       17.64     11.03 o 
  -3   3   9       73.42       85.57     11.73 o 
  -2   3   9       22.38       28.39      9.51 o 
  -1   3   9       16.06       -1.37      8.12 o 
   0   3   9        5.78       -3.39      8.38 o 
   1   3   9      108.43      160.68     15.98 o 
   2   3   9        0.22        6.47     12.32 o 
   3   3   9        0.04      -11.20     11.71 o 
 -10   4   9        0.30       -1.66     10.77 o 
  -9   4   9        7.31       -2.46     12.70 o 
  -8   4   9      144.10      181.51     26.26 o 
  -7   4   9      292.56      326.95     20.50 o 
  -6   4   9      162.81      230.06     21.30 o 
  -5   4   9       72.05       78.42     20.78 o 
  -4   4   9       53.21       57.64     14.35 o 
  -3   4   9       85.91      103.02     11.89 o 
  -2   4   9        8.17       -9.42      8.07 o 
  -1   4   9       14.50        1.94      8.88 o 
   0   4   9       16.93        7.80      9.11 o 
   1   4   9       29.96       29.15     20.09 o 
   2   4   9       97.04      113.29     18.93 o 
   3   4   9       24.70       15.81     29.33 o 
 -10   5   9        7.09      -12.64     17.76 o 
  -9   5   9        3.31       -0.47     11.05 o 
  -8   5   9       70.62       95.49     17.04 o 
  -7   5   9        5.77        9.42     11.45 o 
  -6   5   9       21.95       27.96     12.27 o 
  -5   5   9       28.36       40.10     13.13 o 
  -4   5   9        8.16      -10.37      9.05 o 
  -3   5   9      130.56      153.48     16.47 o 
  -2   5   9       47.90       49.75     12.28 o 
  -1   5   9      222.74      268.09     17.66 o 
   0   5   9      208.15      258.35     23.05 o 
   1   5   9       10.57       11.83     12.39 o 
   2   5   9       96.05      112.49     29.80 o 
   3   5   9        3.72       -2.00     11.47 o 
  -9   6   9        3.57      -15.79     10.53 o 
  -8   6   9      333.26      341.04     21.58 o 
  -7   6   9        5.31       -8.55     10.09 o 
  -6   6   9       81.60      133.07     17.85 o 
  -5   6   9        2.57       -1.55      9.64 o 
  -4   6   9        3.06       -5.60      7.64 o 
  -3   6   9       22.68       14.11      8.09 o 
  -2   6   9        8.61       -9.15      7.00 o 
  -1   6   9      241.10      280.06     15.21 o 
   0   6   9       25.90       37.40     13.69 o 
   1   6   9      175.45      200.89     22.02 o 
   2   6   9       26.13       42.14     15.99 o 
   3   6   9        2.01      -16.84     11.22 o 
  -9   7   9       37.88       51.15     11.99 o 
  -8   7   9       63.83       99.45     16.71 o 
  -7   7   9        1.44      -12.81     10.11 o 
  -6   7   9       48.49       67.08     14.63 o 
  -5   7   9        1.83       -6.09      9.53 o 
  -4   7   9        8.02       -6.01      7.59 o 
  -3   7   9        2.73      -11.14      7.43 o 
  -2   7   9       56.56       71.77     11.91 o 
  -1   7   9      493.95      513.29     19.37 o 
   0   7   9      183.64      231.64     42.83 o 
   1   7   9      105.97      128.23     19.08 o 
   2   7   9        0.15      -11.39     12.09 o 
   3   7   9        3.55       -9.86     13.19 o 
  -9   8   9        6.56        3.52      9.42 o 
  -8   8   9        0.32       10.84     11.20 o 
  -7   8   9        0.34       -2.43     10.45 o 
  -6   8   9        0.62      -13.58      9.06 o 
  -5   8   9       30.15       24.18     11.80 o 
  -4   8   9       17.19        5.93      8.10 o 
  -3   8   9        0.09       -3.82      7.65 o 
  -2   8   9       42.23       36.00      9.95 o 
  -1   8   9       37.82       56.31     13.92 o 
   0   8   9      193.43      243.08     22.97 o 
   1   8   9       30.20       23.71     14.59 o 
   2   8   9       19.96       14.68     13.61 o 
  -9   9   9        0.66        0.56      9.17 o 
  -8   9   9      143.45      141.91     15.44 o 
  -7   9   9       36.74       14.04     12.17 o 
  -6   9   9       11.62        6.48     10.73 o 
  -5   9   9       58.72       51.49     13.13 o 
  -4   9   9        6.53       -1.51      7.66 o 
  -3   9   9       16.31        4.31      8.05 o 
  -2   9   9       51.16       24.14     16.20 o 
  -1   9   9       55.03       44.37     23.00 o 
   0   9   9      135.37      167.86     20.87 o 
   1   9   9       43.35       62.98     16.16 o 
   2   9   9       79.86       89.01     19.27 o 
  -9  10   9       26.90       48.59     12.44 o 
  -8  10   9       56.20       64.27     16.86 o 
  -7  10   9       10.28       10.15     11.52 o 
  -6  10   9       19.55       18.17     13.22 o 
  -5  10   9       65.14       71.21     14.65 o 
  -4  10   9      158.62      171.08     21.43 o 
  -3  10   9       17.54        7.32     10.82 o 
  -2  10   9       87.21       64.12     14.74 o 
  -1  10   9        0.44      -14.72      9.91 o 
   0  10   9       25.12        2.42     11.46 o 
   1  10   9        4.95      -13.19     11.32 o 
   2  10   9        4.64       -9.28     12.42 o 
  -8  11   9        0.57      -13.24      8.90 o 
  -7  11   9       16.49       -6.84     10.25 o 
  -6  11   9       34.62       26.31     12.44 o 
  -5  11   9       21.51       15.90     12.61 o 
  -4  11   9      147.71      152.53     15.41 o 
  -3  11   9       20.95       16.85     11.32 o 
  -2  11   9       50.52       24.08     12.96 o 
  -1  11   9       67.82       35.07     14.21 o 
   0  11   9        5.64       -9.70     11.01 o 
   1  11   9      120.64      122.20     36.03 o 
   2  11   9        9.86       10.94     13.72 o 
  -8  12   9       40.28       30.11     11.90 o 
  -7  12   9        3.11       -6.87     10.96 o 
  -6  12   9        1.13      -14.30      9.53 o 
  -5  12   9        0.63        0.14     10.62 o 
  -4  12   9        0.88      -14.33      9.71 o 
  -3  12   9        0.06       -0.24     10.02 o 
  -2  12   9        8.49       -0.17     10.92 o 
  -1  12   9        0.53      -14.93      9.95 o 
   0  12   9        1.29      -14.30     10.90 o 
   1  12   9       20.37       -0.29     26.54 o 
  -8  13   9        3.09       -1.63      9.16 o 
  -7  13   9       20.90       17.56     10.72 o 
  -6  13   9       22.55       12.38     12.60 o 
  -5  13   9        0.43       -4.53     16.34 o 
  -4  13   9        3.27       -3.63     10.55 o 
  -3  13   9       20.60       12.50     11.12 o 
  -2  13   9       91.76      100.03     17.17 o 
  -1  13   9        1.42      -14.87     10.45 o 
   0  13   9       11.17       -3.43     11.98 o 
   1  13   9       18.50        1.71     13.87 o 
  -7  14   9        0.48        2.41      9.46 o 
  -6  14   9        5.24        5.10     17.38 o 
  -5  14   9       12.28       -2.93     17.19 o 
  -4  14   9        2.14       -9.62     14.45 o 
  -3  14   9       17.68        3.46     12.12 o 
  -2  14   9        0.00       -3.09     11.39 o 
  -1  14   9       14.78        1.75     12.12 o 
   0  14   9        0.27       -0.22     11.94 o 
   1  14   9        0.01      -14.57     12.08 o 
  -7  15   9       26.71       15.02     19.32 o 
  -6  15   9        8.73       -9.26     15.68 o 
  -5  15   9       83.86       88.31     24.18 o 
  -4  15   9        0.01      -13.59     12.61 o 
  -3  15   9        0.09      -14.78     10.72 o 
  -2  15   9       34.01       19.97     28.52 o 
  -1  15   9      150.69      122.00     18.70 o 
   0  15   9       49.20       53.38     16.49 o 
  -6  16   9        0.37       -8.88     16.72 o 
  -5  16   9        6.61       -2.70     10.88 o 
  -4  16   9       73.22       44.32     14.85 o 
  -3  16   9        5.23      -15.98     10.66 o 
  -2  16   9        0.00       -5.28     11.15 o 
  -1  16   9        5.06        3.07     12.14 o 
   0  16   9       11.33       11.87     14.92 o 
  -5  17   9        2.77       -5.97     12.27 o 
  -4  17   9       11.06        9.39     12.55 o 
  -3  17   9        0.59      -16.33     11.75 o 
  -2  17   9        2.51       -5.69     12.02 o 
  -1  17   9       78.28       67.52     17.30 o 
  -4  18   9        0.66      -17.11     11.41 o 
  -3  18   9        2.92       -9.77     11.98 o 
  -9   0  10        3.59        1.23     16.06 o 
  -8   0  10        0.02       26.07     18.70 o 
  -7   0  10      351.51      365.34     32.30 o 
  -6   0  10       31.01       19.65     18.70 o 
  -5   0  10        3.29       -6.99     13.60 o 
  -4   0  10       18.25        7.46     15.58 o 
  -3   0  10       38.08       34.85     19.46 o 
  -2   0  10       12.97        2.85     10.75 o 
  -1   0  10       34.53       21.23     12.92 o 
   0   0  10        3.67      -10.72     10.37 o 
   1   0  10       26.37       43.60     19.46 o 
  -9   1  10        0.20       -3.97     11.61 o 
  -8   1  10       19.07       25.62     13.45 o 
  -7   1  10        0.11       23.05     12.83 o 
  -6   1  10       67.82       65.89     20.40 o 
  -5   1  10       18.74       29.75     13.05 o 
  -4   1  10        5.93      -14.46      9.64 o 
  -3   1  10        7.27       10.10     10.46 o 
  -2   1  10        3.74       -0.66      7.57 o 
  -1   1  10        0.84       -9.77      7.79 o 
   0   1  10        2.13       -7.98      8.37 o 
   1   1  10        1.43        0.13      8.96 o 
  -9   2  10        7.99       -4.69     11.74 o 
  -8   2  10       12.93       -0.01     11.55 o 
  -7   2  10      275.98      307.87     25.54 o 
  -6   2  10        0.99       -6.65     10.57 o 
  -5   2  10       89.03       91.73     16.52 o 
  -4   2  10       12.17       12.40     12.08 o 
  -3   2  10      168.17      216.67     21.14 o 
  -2   2  10        7.62        4.96      7.79 o 
  -1   2  10       82.12       85.99     11.67 o 
   0   2  10        5.49        7.43     10.18 o 
   1   2  10      101.75      134.87     17.09 o 
  -9   3  10       11.05       19.96     13.59 o 
  -8   3  10       29.01       26.42     13.09 o 
  -7   3  10       62.17      110.95     17.57 o 
  -6   3  10        0.76        4.06     11.51 o 
  -5   3  10        4.89        2.11     11.12 o 
  -4   3  10        2.71      -10.86     11.71 o 
  -3   3  10       15.09        7.69      8.99 o 
  -2   3  10       56.23       68.01     10.64 o 
  -1   3  10        1.89      -12.81      8.54 o 
   0   3  10        4.11       -7.16      9.14 o 
   1   3  10      151.12      227.96     24.44 o 
  -9   4  10        0.19       -5.83     11.30 o 
  -8   4  10       29.53       24.44     12.90 o 
  -7   4  10      206.47      244.96     23.51 o 
  -6   4  10      404.33      421.18     23.21 o 
  -5   4  10        7.94       -1.50     11.52 o 
  -4   4  10       19.85       11.70     20.17 o 
  -3   4  10       13.81       -2.25      8.38 o 
  -2   4  10      132.60      184.82     25.81 o 
  -1   4  10       30.71       13.03     10.59 o 
   0   4  10        7.10      -10.05     11.84 o 
   1   4  10       53.60       79.97     20.31 o 
  -8   5  10        3.34       12.23     15.92 o 
  -7   5  10      222.05      263.71     23.67 o 
  -6   5  10       28.90       27.66     13.09 o 
  -5   5  10        2.84      -12.45     10.35 o 
  -4   5  10        1.04        1.99     11.30 o 
  -3   5  10       29.74       36.27     10.86 o 
  -2   5  10       68.56       83.64     14.77 o 
  -1   5  10       33.91       27.13     11.74 o 
   0   5  10        2.03       -4.65     12.10 o 
   1   5  10       17.27       16.32     14.75 o 
  -8   6  10       15.12       12.68     12.38 o 
  -7   6  10       29.26       18.01     12.43 o 
  -6   6  10       71.42       96.45     16.59 o 
  -5   6  10       22.06       22.27     12.89 o 
  -4   6  10       67.00       60.88     14.79 o 
  -3   6  10       47.48       54.67     11.05 o 
  -2   6  10       22.92       36.67     11.54 o 
  -1   6  10        8.22       -7.56     11.15 o 
   0   6  10       21.27       50.14     16.98 o 
   1   6  10       84.19       94.29     20.47 o 
  -8   7  10       94.10      116.09     18.22 o 
  -7   7  10        4.75        4.66     11.22 o 
  -6   7  10        8.70       10.84     12.47 o 
  -5   7  10        4.12        0.55     12.06 o 
  -4   7  10        2.12       -4.26     10.01 o 
  -3   7  10        6.64       -8.11      8.15 o 
  -2   7  10      123.59      117.56     17.98 o 
  -1   7  10        3.26       -0.73     12.03 o 
   0   7  10      174.33      220.33     24.44 o 
   1   7  10        0.48      -12.02     13.36 o 
  -8   8  10       19.72       19.58     13.54 o 
  -7   8  10        1.17        3.02     11.98 o 
  -6   8  10        0.16      -14.77     13.18 o 
  -5   8  10        0.01       -5.50     15.35 o 
  -4   8  10       49.39       46.19     20.02 o 
  -3   8  10        5.77      -10.67      8.32 o 
  -2   8  10      133.17      160.64     20.64 o 
  -1   8  10        8.93       28.08     14.15 o 
   0   8  10      120.43      112.08     19.67 o 
  -8   9  10       10.30        5.65     12.91 o 
  -7   9  10        0.26       -5.08     20.12 o 
  -6   9  10       25.35       27.21     13.93 o 
  -5   9  10       25.83        9.78     12.19 o 
  -4   9  10       53.47       41.00     21.53 o 
  -3   9  10       37.21       20.28     11.95 o 
  -2   9  10        9.36       -0.98     11.91 o 
  -1   9  10        1.64      -15.50     17.66 o 
   0   9  10        1.84       -1.53     18.94 o 
  -7  10  10        6.81        7.98     12.85 o 
  -6  10  10       12.29        7.75     11.90 o 
  -5  10  10       81.55       91.43     16.29 o 
  -4  10  10       97.89       48.55     21.63 o 
  -3  10  10       29.29       26.22     13.62 o 
  -2  10  10       20.24        4.82     11.96 o 
  -1  10  10        1.60      -10.44     12.60 o 
   0  10  10       87.27       99.33     19.57 o 
  -7  11  10        0.05       -4.68     24.84 o 
  -6  11  10        0.01       -0.74     11.32 o 
  -5  11  10       37.26       14.83     18.98 o 
  -4  11  10        0.68       -2.46     18.23 o 
  -3  11  10       25.26       25.60     13.97 o 
  -2  11  10       11.03        3.29     11.57 o 
  -1  11  10       40.37       27.77     28.76 o 
  -6  12  10       21.94        5.85     12.49 o 
  -5  12  10       11.93       -1.61     16.43 o 
  -4  12  10       30.28       14.88     12.50 o 
  -3  12  10       15.51        3.47     11.72 o 
  -2  12  10        0.52      -14.36     11.75 o 
  -1  12  10       94.17       57.16     16.19 o 
  -6  13  10        3.71      -23.71     16.15 o 
  -5  13  10        9.51       -5.57     17.38 o 
  -4  13  10       22.26       19.09     13.88 o 
  -3  13  10        5.51       -2.57     11.20 o 
  -2  13  10       19.55       -6.35     17.47 o 
  -5  14  10       17.11       23.52     21.35 o 
  -4  14  10        3.99       -3.51     11.45 o 
  -3  14  10        0.13      -14.70     11.27 o 
  -7   1  11       33.08       36.70     14.53 o 
  -6   1  11        3.62        4.08     12.06 o 
  -5   1  11        1.93      -16.73     11.15 o 
  -4   1  11        1.50      -10.73     11.67 o 
  -3   1  11        1.55       -4.83     15.68 o 
  -2   1  11       53.69       50.52     12.84 o 
  -1   1  11       72.19       97.32     13.59 o 
  -7   2  11        2.89       -1.29     12.54 o 
  -6   2  11       51.81       92.51     17.51 o 
  -5   2  11        0.03      -12.26     11.68 o 
  -4   2  11       12.53       23.26     13.03 o 
  -3   2  11        2.86        2.71     19.50 o 
  -2   2  11       21.97       11.72     11.76 o 
  -1   2  11       29.10       45.92     11.90 o 
  -7   3  11        2.23       14.39     12.49 o 
  -6   3  11        7.69        1.85     13.41 o 
  -5   3  11        0.46      -11.71     13.51 o 
  -4   3  11       22.08       28.48     14.04 o 
  -3   3  11       38.65       31.12     15.59 o 
  -2   3  11        5.25        5.24     10.66 o 
  -6   4  11        5.11       -3.10     11.19 o 
  -5   4  11        0.01      -16.22     11.26 o 
  -4   4  11        0.50      -15.60     10.40 o 
  -3   4  11       27.93       14.96     13.29 o 
  -2   4  11       49.73       58.29     13.13 o 
  -6   5  11        0.29        6.35     12.54 o 
  -5   5  11        5.11      -17.42     11.62 o 
  -4   5  11       66.78       77.33     17.03 o 
  -3   5  11        6.54       -8.72     11.55 o 
  -2   5  11       12.01       -8.85     10.35 o 
  -6   6  11       24.55       58.02     15.69 o 
  -5   6  11        0.85        5.21     11.36 o 
  -4   6  11       68.93       70.47     16.78 o 
  -3   6  11       14.59       -8.32     18.42 o 
  -2   6  11       23.58       11.66     13.58 o 
  -5   7  11       10.49        0.77     13.19 o 
  -4   7  11       79.58       84.17     17.02 o 
  -3   7  11       16.21        4.34     20.02 o 
  -5   8  11        2.45        3.28     12.85 o 
  -4   8  11        0.65       -0.05     12.37 o 
                                                 
